# Supplementary material for: Clinical characteristics and associated factors of airway allergic diseases among children: a cross-sectional study in a district of Beijing
Source: Front Public Health. 2026 Jul 16;14:1884452. doi: 10.3389/fpubh.2026.1884452 (PMC13422475; doi:10.3389/fpubh.2026.1884452)
Supplement: Supplementary file 1 [file Table_1.xlsx]

## Sheet: Sheet1
ID	AS+AR	疾病分组	哮喘与健康组	AR与健康组	性别	age	年级	年级分组	身高	体重	BMI	嗅觉	收缩压1	舒张压1	心率1	收缩压2	舒张压2	心率2	收缩压3	舒张压3	心率3	平均收缩压	平均舒张压	平均心率	用力肺活量	是否有兄弟姐妹	有几个兄弟姐妹	父亲出生年月	父亲生育年龄	父亲是否晚育	父亲最高学历	父亲是否受过高等教育	母亲出生年月	母亲生育年龄	母亲是否晚育	母亲最高学历	母亲是否受过高等教育	家庭年平均收入	家庭年平均收入2	吸烟	饮酒	二手烟	二手烟频率	是否饲养宠物	是否饲养猫狗	AS症状	AR症状	AC症状	AD症状
26001	0	0	0	0	1	8	1	1	133.3	34.4	19.36	1	119	60	106	111	62	102	110	64	106	113.333	62	104.667	1583	2	0	5/15/1984	31	2	2	1	9/15/1984	31	2	3	2	4	2	1	1	1	1	0	0	0	0	0	0
26002	0	0	0	0	1	7	1	1	120.5	22.5	15.5	1	91	53	83	95	49	91	92	52	90	92.6667	51.3333	88	1446	2	0	8/14/1989	27	1	1	1	10/22/1995	21	1	1	1	3	1					0	0	0	0	0	0
26003	0	0	0	0	1	6	1	1	122.6	24.3	16.17	1	105	54	101	102	61	103	108	49	98	105	54.6667	100.667	1348	1	1	9/7/1987	30	2	1	1	12/9/1988	29	1	3	2	5	2	1	1	1	1	1	1	0	0	0	0
26004	0	0	0	0	1	7	1	1	130.8	24.5	14.32	1	110	63	114	122	55	112	115	65	112	115.667	61	112.667	2429	1	1	8/21/1980	36	2	2	1	11/21/1982	34	2	2	1	4	2	1	1	2	2	1	1	0	0	0	0
26005	0	0	0	0	1	7	1	1	130	40.3	23.85	1	117	58	107	113	61	105	111	61	111	113.667	60	107.667	1811	2	0	9/6/1989	27	1	2	1	1/27/1988	28	1	2	1	4	2	1	1			1	1	0	0	0	0
26006	0	0	0	0	1	7	1	1	123.1	19.3	12.74	1	124	57	86	86	41	81	98	67	84	102.667	55	83.6667	1183	2	0	6/15/1991	25	1	2	1	2/15/1991	25	1	2	1	3	1	1	1	2	2	1	0	0	0	0	0
26007	1	1	1		1	7	1	1	131.6	21.6	12.47	1	108	66	97	106	62	97	108	50	93	107.333	59.3333	95.6667	1417	2	0	7/16/1992	24	1	2	1	8/20/1992	24	1	3	2	4	2	1	1	1	1	0	0	0	0	0	0
26008	0	0	0	0	1	7	1	1	122.2	21.1	14.13	1	88	49	95	88	52	95	86	47	101	87.3333	49.3333	97	1490	2	0	2/12/1990	26	1	2	1	12/29/1994	22	1	2	1	3	1	1	1	2	2	1	1	0	0	0	0
26009	0	0	0	0	1	7	1	1	127.1	23.9	14.79	1	103	66	103	117	70	89	111	64	99	110.333	66.6667	97	1448	2	0	9/5/1988	28	1	3	2	1/1/1991	25	1	3	2	1	1	1	1	1	1	0	0	0	0	0	0
26011	0	0	0	0	1	7	1	1	133.4	33.6	18.88	1	118	66	109	114	63	115	115	54	110	115.667	61	111.333	2200	1	1	3/12/1987	29	1	2	1	4/15/1988	28	1	2	1	3	1	1	1	1	1	0	0	0	0	0	0
26012	1	1	1		1	7	1	1	132.9	36.8	20.84	2	125	59	73	106	55	86	115	51	83	115.333	55	80.6667	2091	2	0	8/5/1986	30	2	3	2	3/29/1986	30	2	3	2	4	2	1	1	1	1	0	0	0	0	0	0
26013	0	0	0	0	1	7	1	1	124.5	27.1	17.48	1	78	55	77	108	58	74	97	51	78	94.3333	54.6667	76.3333	1666	1	1	3/16/1990	26	1	2	1	3/12/1993	23	1	2	1	5	2					1	1	0	0	0	0
26014	0	0	0	0	1	7	1	1	136.1	38.7	20.89	1	118	61	97	116	60	88	115	55	96	116.333	58.6667	93.6667	2165	1	1	8/30/1980	36	2	2	1	8/15/1985	31	2	2	1	2	1	1	1	4	2	0	0	0	0	0	0
26015	0	0	0	0	1	7	1	1	125.4	25	15.9	1	93	55	90	60	41	98	95	54	89	82.6667	50	92.3333	1295	1	2	12/13/1987	29	1	2	1	9/11/1991	25	1	3	2	6	2	1	1	1	1	0	0	0	0	0	0
26016	1	2		1	1	7	1	1	121.2	15.6	10.62	1	131	74	107	118	62	109	114	58	107	121	64.6667	107.667	1381	2	0	9/26/1987	29	1	3	2	4/24/1989	27	1	2	1	4	2	1	1	1	1	1	1	0	0	0	0
26017	0	0	0	0	1	6	1	1	120.2	18.6	12.87	1	118	60	73	112	60	80	107	48	73	112.333	56	75.3333	1127	1	1	8/5/1981	36	2	2	1	10/29/1983	34	2	3	2	6	2	1	1	1	1	0	0	0	0	0	0
26018	0	0	0	0	1	6	1	1	138.1	58.3	30.57	1	122	66	111	68	55	97	115	52	106	101.667	57.6667	104.667	2586	1	1	8/5/1981	36	2	2	1	10/29/1983	34	2	3	2	6	2	1	1	1	1	0	0	0	0	0	0
26019	0	0	0	0	1	6	1	1	128.9	24.4	14.69	1	124	66	88	108	62	82	106	55	83	112.667	61	84.3333	1949	2	0	7/5/1987	30	2	2	1	9/4/1987	30	2	3	2	3	1	1	1	2	2	0	0	0	0	0	0
26020	0	0	0	0	1	6	1	1	123.8	24.1	15.72	1	111	61	110	104	58	101	104	57	104	106.333	58.6667	105	1750	2	0	8/10/1991	26	1	2	1	8/28/1990	27	1	2	1	6	2	1	1	1	1	1	1	0	0	0	0
26021	0	0	0	0	1	6	1	1	132.8	33	18.71	1	107	42	100	97	48	97	104	54	109	102.667	48	102	1046	2	0	11/13/1984	33	2	3	2	11/21/1984	33	2	3	2	3	1	1	1	2	2	1	1	0	0	0	0
26022	0	0	0	0	1	6	1	1	125.7	37.9	23.99	1	131	72	113	112	76	113	127	64	121	123.333	70.6667	115.667	1394	1	1	9/2/1982	35	2	2	1	2/21/1985	32	2	3	2	3	1	1	1	1	1	1	1	0	0	0	0
26023	1	1	1		1	6	1	1	127.7	52.4	32.13	1	114	80	105	121	82	114	123	79	110	119.333	80.3333	109.667	1536	2	0	5/15/1982	35	2	1	1	8/15/1985	32	2	1	1	4	2	1	1	4	2	1	1	0	0	0	0
26024	0	0	0	0	1	6	1	1	121.4	21.2	14.38	1	103	61	95	99	63	89	107	50	89	103	58	91	1768	1	1	6/1/1979	38	2	2	1	8/15/1980	37	2	2	1	4	2					0	0	0	0	0	0
26025	0	0	0	0	1	6	1	1	113.8	19.4	14.98	1	84	54	103	86	50	97	106	53	104	92	52.3333	101.333	1391	2	0	11/6/1990	27	1	3	2	5/27/1989	28	1	3	2	5	2	1	1	1	1	0	0	0	0	0	0
26026	0	0	0	0	1	6	1	1	123.8	31	20.23	1	117	64	86	118	66	88	116	66	87	117	65.3333	87	1360	2	0	8/16/1986	31	2	2	1	11/21/1986	31	2	2	1	4	2	1	1	2	2	0	0	0	0	0	0
26027	0	0	0	0	2	7	1	1	128.9	23.9	14.38	1	100	51	84	100	56	87	101	56	85	100.333	54.3333	85.3333	1417	2	0	1/17/1989		1	2	1	5/5/1944			2	1	4	2	1	1	2	2	1	1	0	0	0	0
26028	0	0	0	0	2	7	1	1	131.7	33.4	19.26	1	138	61	104	130	73	107	132	102	111	133.333	78.6667	107.333	1932	1	1	12/2/1975	41	2	2	1	10/28/1979	37	2	1	1	4	2	1	1	1	1	0	0	0	0	0	0
26030	1	1	1		2	6	1	1	120.5	17.9	12.33	1	86	51	93	88	50	94	93	51	92	89	50.6667	93	1315	1	1	5/21/1988	29	1	3	2	7/17/1990	27	1	3	2	4	2	1	1	2	2	1	1	0	1	1	0
26031	1	1	1		2	7	1	1	119.7	21	14.66	1	103	59	91	104	54	93	108	44	98	105	52.3333	94	1383	1	2	3/28/1991	25	1	2	1	5/4/1991	25	1	2	1	6	2	1	1	1	1	1	1	0	0	0	0
26032	0	0	0	0	2	7	1	1	122.8	25.2	16.71	1	109	54	82	100	46	77	99	47	84	102.667	49	81	1685	1	2	11/15/1985	31	2	3	2	4/15/1987	29	1	3	2	4	2	1	1	1	1	1	1	0	0	0	0
26033	0	0	0	0	2	7	1	1	121.5	19.2	13.01	1	117	65	112	92	57	109	88	62	109	99	61.3333	110	1616	1	1	11/12/1985	31	2	2	1	10/21/1986	30	2	2	1	3	1	1	1	3	2	0	0	0	0	0	0
26034	0	0	0	0	2	7	1	1	123.1	24.9	16.43	1	107	54	106	95	53	108	103	56	111	101.667	54.3333	108.333	1560	1	1	12/15/1982	34	2	1	1	2/15/1983	33	2	2	1	3	1	1	1	1	1	0	0	0	0	0	0
26035	0	0	0	0	2	7	1	1	122.2	27.2	18.21	1	113	66	96	106	76	106	109	70	111	109.333	70.6667	104.333	1222	1	2	9/13/1978	38	2	3	2	12/9/1982	34	2	2	1	3	1	1	1	4	2	1	1	0	0	0	0
26037	0	0	0	0	2	6	1	1	125.3	25.1	15.99	1	112	70	121	108	63	115	106	56	106	108.667	63	114	1597	1	1	3/5/1987	30	2	3	2	4/2/1987	30	2	2	1	3	1	1	1	1	1	1	1	0	0	0	0
26038	0	0	0	0	2	6	1	1	124	32.2	20.94	1	130	77	97	128	73	104	129	69	107	129	73	102.667	1041	2	0	11/8/1986	31	2	3	2	10/1/1987	30	2	3	2	4	2	1	1	1	1	1	1	0	0	0	0
26039	1	2		1	2	6	1	1	123.7	24.4	15.95	1	115	57	95	92	55	94	99	58	93	102	56.6667	94	1430	1	1	8/1/1990	27	1	3	2	2/20/1990	27	1	3	2	4	2	1	1	3	2	0	0	0	0	0	0
26040	0	0	0	0	2	6	1	1	124.6	23.6	15.2	1	89	52	84	97	50	90	98	49	91	94.6667	50.3333	88.3333	1552	1	1	11/13/1988	29	1	3	2	4/6/1989	28	1	3	2	3	1	1	1	1	1	0	0	0	0	0	0
26041	0	0	0	0	2	6	1	1	132.6	24.1	13.71	1	93	48	90	83	45	84	91	43	93	89	45.3333	89	1745	2	0	10/3/1990	27	1	3	2	3/13/1990	27	1	3	2	4	2	1	1			1	1	0	0	0	0
26042	0	0	0	0	2	6	1	1	127	30.2	18.72	1	120	76	112	118	76	120	122	60	77	120	70.6667	103	1110	2	0	12/10/1988	29	1	3	2	1/2/1987	30	2	3	2	4	2	1	1	1	1	0	0	0	0	0	0
26043	0	0	0	0	2	6	1	1	125	38.1	24.38	1	104	52	95	99	51	93	101	46	92	101.333	49.6667	93.3333	1532	1	1	1/29/1990	27	1	1	1	2/19/1987	30	2	2	1	4	2	1	1			0	0	0	0	0	0
26044	1	1	1		2	6	1	1	121.9	27.4	18.44	1	114	60	118	110	69	116	110	68	114	111.333	65.6667	116	1346	1	1	10/21/1988	29	1	3	2	7/20/1989	28	1	3	2	5	2	1	1	2	2	0	0	0	0	0	0
26046	1	1	1		2	6	1	1	128.8	24.9	15.01	1	104	59	80	101	61	84	107	60	85	104	60	83	1970	1	1	3/19/1984	33	2	3	2	9/20/1983	34	2	3	2	5	2	1				1	1	0	0	0	0
26047	0	0	0	0	2	7	1	1	122.3	28.8	19.25	1	112	41	82	94	44	96	97	44	105	101	43	94.3333	1554	1	3	5/25/1985	31	2	2	1	6/26/1988	28	1	1	1	4	2	1	1	1	1	1	1	0	0	0	0
26048	0	0	0	0	1	6	1	1	128.4	28.3	17.17	1	83	55	101	85	56	104	102	53	103	90	54.6667	102.667	1467	2	0	2/11/1987	30	2	2	1	7/15/1988	29	1	2	1	3	1	1	1	1	1	0	0	0	0	0	0
26049	0	0	0	0	2	7	1	1	125.7	34	21.52	1	107	65	101	91	53	96	105	73	93	101	63.6667	96.6667	1537	2	0	4/25/1985	31	2	2	1	2/29/1984	32	2	2	1	4	2	1	1	1	1	0	0	0	0	0	0
26050	1	1	1		1	7	1	1	131.4	30.7	17.78	1	111	44	82	102	50	87	103	47	84	105.333	47	84.3333	2337	2	0	12/17/1988	28	1	3	2	5/21/1993	23	1	3	2	3	1	1	1	2	2	0	0	0	0	0	0
26052	1	1	1		2	7	1	1	123	24.4	16.13	1	94	53	83	95	30	90	96	52	97	95	45	90	1099	1	1	7/3/1985	31	2			10/16/1985	31	2			1	1	1	1	4	2	0	0	0	0	0	0
26053	0	0	0	0	1	7	1	1	126.3	23.8	14.92	1	103	48	98	106	83	81	95	46	102	101.333	59	93.6667	1875	1	2	10/1/1978	38	2	1	1	1/14/1979	37	2	1	1	4	2	1	1	2	2	0	0	0	0	0	0
26054	0	0	0	0	2	6	1	1	126.1	22.5	14.15	1	92	54	110	91	57	111	89	54	108	90.6667	55	109.667	1552	1	1	9/14/1982	35	2	1	1	11/22/1981	36	2	1	1	3	1	1	1	1	1	0	0	0	0	0	0
26055	1	1	1		1	7	1	1	124.3	22.9	14.82	1	100	59	79	99	54	84	97	42	80	98.6667	51.6667	81	1321	1	1	5/1/1984	32	2	1	1	5/30/1988	28	1	3	2	3	1	1	1	1	1	1	1	0	0	0	0
26057	1	2		1	1	7	1	1	137.6	41.4	21.87	1	109	71	114	121	64	116	110	62	116	113.333	65.6667	115.333	2066	1	1	2/11/1976	40	2			1/6/1981	35	2			3	1	1	1	1	1	0	0	0	0	0	0
26058	0	0	0	0	2	7	1	1	134.9	34.5	18.96	1	106	66	110	107	62	114	102	63	115	105	63.6667	113	1966	1	1	3/26/1975	41	2	1	1	1/31/1986	30	2	3	2	3	1	1	1	1	1	1	1	0	0	0	0
26059	0	0	0	0	1	7	1	1	132.5	40.2	22.9	1	119	62	133	121	71	126	117	69	129	119	67.3333	129.333	1244	1	1	4/17/1982	34	2	3	2	4/21/1986	30	2	3	2	5	2	1	1	1	1	0	0	0	0	0	0
26061	0	0	0	0	2	7	1	1	122.5	23.4	15.59	1	97	54	73	95	49	82	92	44	81	94.6667	49	78.6667	1577	1	1	9/10/1983	33	2	2	1	9/24/1988	28	1	2	1	4	2	1	1	1	1	1	1	0	0	0	0
26062	1	2		1	2	6	1	1	126.1	25.4	15.97	1	103	54	95	105	56	82	102	57	94	103.333	55.6667	90.3333	1382	1	1	2/16/1990	27	1	2	1	10/26/1991	26	1	2	1	4	2	1	1	2	2	1	1	0	0	0	0
26063	0	0	0	0	1	7	1	1	123.9	22.2	14.46	1	94	52	94	93	56	95	88	46	90	91.6667	51.3333	93	1379	2	0	5/25/1981	35	2	3	2	12/24/1982	34	2	3	2	5	2	1	1	1	1	0	0	0	0	0	0
26064	0	0	0	0	1	6	1	1	126.7	36.9	22.99	1	121	54	99	101	54	103	104	49	105	108.667	52.3333	102.333	1417	1	1	10/12/1980	37	2	2	1	11/30/1984	33	2	3	2	5	2	1	1	1	1	0	0	0	0	0	0
26065	0	0	0	0	1	7	1	1	122.7	24.5	16.27	1	119	47	86	115	62	86	105	52	91	113	53.6667	87.6667	1648	1	1	11/14/1988	28	1	2	1	12/17/1986	30	2	2	1	3	1	1	1	2	2	0	0	0	0	0	0
26066	1	1	1		1	7	1	1	127.8	43.2	26.45	1	118	62	97	107	66	103	109	62	103	111.333	63.3333	101	1674	1	1	4/15/1981	35	2	3	2	1/15/1980	36	2	3	2	3	1	1	1	2	2	1	1	1	2	1	0
26067	1	2		1	1	7	1	1	131	27.9	16.26	1	95	53	91	93	46	91	95	52		94.3333	50.3333	91	2197	1	1	2/23/1988	28	1	3	2	12/28/1989	27	1	2	1	2	1	1	1	1	1	1	1	0	0	0	0
26069	1	2		1	2	6	1	1	126.4	24.9	15.58	1	112	46	94	97	47	86	91	47	90	100	46.6667	90	1086	1	2	10/18/1989	28	1	2	1	11/3/1992	25	1	2	1	5	2	1	1	1	1	0	0	0	0	0	0
26070	0	0	0	0	2	7	1	1	119.2	19.6	13.79	1	93	53	105	107	61	106	89	53	100	96.3333	55.6667	103.667	1258	2	0	1/18/1988	28	1	2	1	7/24/1989	27	1	2	1	2	1	1	1	1	1	0	0	0	0	0	0
26071	0	0	0	0	1	6	1	1	129.6	27.3	16.25	1	117	88	84	107	83	52	114	92	87	112.667	87.6667	74.3333	1698	2	0	12/2/1980	37	2	3	2	12/27/1990	27	1	3	2	4	2	1	1	4	2	0	0	0	0	0	0
26072	0	0	0	0	1	6	1	1	118.3	20.9	14.93	1	97	52	90	94	52	92	92	53	89	94.3333	52.3333	90.3333	1197	1	1	1/5/1984	33	2	3	2	8/27/1983	34	2	3	2	4	2	1	1	1	1	1	0	0	0	0	0
26073	0	0	0	0	1	7	1	1	128.3	41.1	24.97	1	119	55	103	101	68	104	118	53	57	112.667	58.6667	88	1739	1	1	7/23/1970	46	2	2	1	8/16/1976	40	2	1	1	4	2	1	1	1	1	1	1	0	0	0	0
26074	0	0	0	0	2	7	1	1	124.4	22.8	14.73	1	100	59	93	102	54	94	104	58	85	102	57	90.6667	1186	1	1	10/28/1977	39	2	1	1	10/4/1977	39	2	1	1	3	1	1	1	2	2	1	1	0	0	0	0
26075	0	0	0	0	2	7	1	1	132.2	26.9	15.39	1	90	59	66	110	49	94	97	51	86	99	53	82	1374	1	1	1/5/1983	33	2	2	1	5/30/1982	34	2	3	2	3	1	1	1	1	1	0	0	0	0	0	0
26076	1	2		1	1	7	1	1	127.8	24.3	14.88	1	95	49	87	101	48	89	89	41	81	95	46	85.6667	1660	1	1	7/25/1981	35	2	2	1	2/18/1982	34	2	2	1	2	1	1	1	1	1	0	0	0	0	0	0
26077	1	1	1		1	6	1	1	130.1	35.4	20.91	1	81	63	86	118	36	91	90	58	92	96.3333	52.3333	89.6667	1593	1	1	3/8/1982	35	2	2	1	12/20/1982	35	2	2	1	3	1	1	1	2	2	1	1	0	0	0	0
26078	1	1	1		1	6	1	1	120.3	23.7	16.38	1	106	57	107	100	52	109	94	53	112	100	54	109.333	1473	1	1	2/16/1981	36	2	1	1	10/22/1981	36	2	1	1	5	2	1	1	1	1	0	0	0	0	0	0
26079	0	0	0	0	2	6	1	1	125.4	31.8	20.22	1	114	65	100	107	67	102	94	64	98	105	65.3333	100	1648	1	1	1/31/1988	29	1	2	1	4/13/1987	30	2	3	2	4	2	1	1	1	1	0	0	0	0	0	0
26080	0	0	0	0	1	6	1	1	135.2	31.5	17.23	1	91	58	88	91	37	84	106	81	109	96	58.6667	93.6667	1759	2	0	5/15/1993	24	1	1	1	1/15/1990	27	1	1	1	2	1	1	1	1	1	1	1	0	0	0	0
26081	0	0	0	0	1	6	1	1	131.2	31.8	18.47	1	118	46	90	103	57	101	108	57	107	109.667	53.3333	99.3333	2037	2	0	6/19/1961	56	2	3	2	11/18/1988	29	1	2	1	5	2	1	1	1	1	1	1	0	0	0	0
26082	0	0	0	0	2	6	1	1	126.4	39.1	24.47	1	117	57	105	120	64	108	118	56	106	118.333	59	106.333	1200	1	2	10/1/1991	26	1	3	2	5/16/1989	28	1	3	2	3	1	1	1	1	1	1	1	0	0	0	0
26083	1	1	1		1	7	1	1	129.3	27.6	16.51	1	98	59	104	96	60	99	98	58	104	97.3333	59	102.333	1233	1	1	11/27/1985	31	2	2	1	6/24/1987	29	1	2	1	4	2	1	1	1	1	0	0	0	0	0	0
26084	0	0	0	0	1	7	1	1	130.1	33.2	19.61	1	117	61	102	113	68	103	121	60	101	117	63	102	1710	1	1	5/15/1985	31	2	3	2	8/15/1983	33	2	3	2	5	2	1	1	3	2	0	0	0	0	0	0
26085	1	1	1		1	7	1	1	130.2	32.6	19.23	1	103	59	98	102	62	97	99	48	93	101.333	56.3333	96	1046	1	1	4/3/1992	24	1	2	1	8/2/1994	22	1	2	1	4	2	1	1	1	1	1	0	0	4	0	1
26086	0	0	0	0	2	7	1	1	126.8	26.2	16.3	1	104	60	106	96	53	110	94	52	103	98	55	106.333	936	1	1	3/14/1989	27	1	3	2	12/7/1989	27	1	3	2	4	2	1	1	1	1	1	1	0	0	0	0
26087	0	0	0	0	1	6	1	1	134.1	39.3	21.85	1	126	60	87	119	62	89	117	51	95	120.667	57.6667	90.3333	2028	1	1	8/14/1988	29	1	3	2	9/19/1988	29	1	3	2	4	2	1	1	1	1	0	0	0	0	0	0
26088	0	0	0	0	2	6	1	1	122.3	23.2	15.51	1	106	58	106	98	41	98	105	59	102	103	52.6667	102	1422	1	1	2/15/1988	29	1	2	1	4/2/1989	28	1	2	1	3	1	1	1	1	1	0	0	0	0	0	0
26089	0	0	0	0	1	7	1	1	122.2	24	16.07	1	104	51	77	92	46	83	96	50	89	97.3333	49	83	1900	2	0	5/12/1976	40	2	2	1	1/14/1979	37	2	2	1	5	2	1	1	1	1	0	0	0	0	0	0
26090	0	0	0	0	1	7	1	1	126.2	22.5	14.13	1	102	53	94	95	45	95	97	47	89	98	48.3333	92.6667	1108	1	1	4/19/1984	32	2	2	1	12/3/1985	31	2	2	1	3	1	1	1	1	1	0	0	0	0	0	0
26091	0	0	0	0	1	7	1	1	131.2	26.7	15.51	1	100	51	81	94	48	83	117	99	94	103.667	66	86	2590	1	1	11/15/1979	37	2	2	1	12/15/1979	37	2	1	1	3	1	1	1	1	1	1	1	0	0	0	0
26092	1	1	1		2	7	1	1	122.7	22.1	14.68	1	102	56	101	110	64		95	49	116	102.333	56.3333	108.5	1969	1	1	4/12/1994	22	1	2	1	4/24/1995	21	1	2	1	5	2	1	1	2	2	0	0	0	0	0	0
26093	0	0	0	0	2	6	1	1	123.1	20.1	13.26	1	106	87	90	92	51	84	92	47	80	96.6667	61.6667	84.6667	1738	1	1	4/17/1983	34	2	2	1	11/4/1984	33	2	3	2	3	1	1	1	1	1	1	1	0	0	0	0
26094	0	0	0	0	2	7	1	1	130	35.9	21.24	1	112	69	72	110	69	76	106	63	79	109.333	67	75.6667	1989	2	0	3/18/1993	23	1	2	1	8/29/1991	25	1	2	1	4	2	1	1	4	2	1	1	0	0	0	0
26095	0	0	0	0	2	7	1	1	123.4	24.1	15.83	1	108	59	93	102	57	95	104	59	97	104.667	58.3333	95	1639	2	0	11/15/1986	30	2	3	2	10/15/1987	29	1	3	2	4	2	1	1	1	1	1	1	0	0	0	0
26097	0	0	0	0	1	7	1	1	123.6	28.6	18.72	1	117	68	84	107	60	82	115	66	83	113	64.6667	83	1790	1	1	9/1/1986	30	2	3	2	7/2/1990	26	1	3	2	4	2	1	1	1	1	1	1	0	0	0	0
26098	0	0	0	0	1	7	1	1	119.7	25.2	17.59	1	97	47	104	113	50	105	99	42	102	103	46.3333	103.667	510	1	1	9/1/1986	30	2	3	2	7/2/1990	26	1	3	2	4	2	1	1	1	1	1	1	0	0	0	0
26099	0	0	0	0	1	7	1	1	132.5	45.3	25.8	1	109	65	80	124	64	89	115	59	82	116	62.6667	83.6667	1608	2	0	3/15/1989	27	1	2	1	4/6/1988	28	1	2	1	3	1	1	1	2	2	0	0	0	0	0	0
26100	0	0	0	0	1	7	1	1	125.6	20.1	12.74	1										#DIV/0!	#DIV/0!	#DIV/0!	1428	2	0	2/24/1987	29	1	3	2	7/29/1990	26	1	2	1	3	1	1	1	1	1	0	0	0	0	0	0
26101	1	2		1	1	6	1	1	133	38.5	21.76	1	106	53	85	87	51	87	87	49	81	93.3333	51	84.3333	1046	2	0	10/27/1990	27	1	3	2	1/3/1991	26	1	3	2	4	2	1	1	2	2	1	1	0	2	1	2
26102	1	1	1		1	7	1	1	127.8	24.3	14.88	1	96	57	76	97	58	78	94	52	82	95.6667	55.6667	78.6667	1710	2	0	2/26/1987	29	1	2	1	3/15/1988	28	1	2	1	3	1	1	1	1	1	1	1	0	0	0	0
26103	1	2		1	1	6	1	1	126.2	23.7	14.88	1	106	53	89	106	42	91	110	49	84	107.333	48	88		1	1	11/13/1975	42	2	1	1	12/14/1978	39	2	1	1	1	1	1	1	4	2	1	1	0	0	0	0
26104	0	0	0	0	1	6	1	1	127.1	27	16.71	1	104	56	90	100	56	92	98	53	96	100.667	55	92.6667	1702	1	2	8/30/1985	32	2	2	1	1/23/1987	30	2	2	1	3	1	1	1	1	1	1	1	0	0	0	0
26105	0	0	0	0	2	6	1	1	124.7	34.4	22.12	1	118	56	110	110	59	98	116	59	106	114.667	58	104.667	1173	1		3/30/1980	37	2	2	1	11/12/1984	33	2	2	1	2	1	1	1	1	1	0	0	0	0	0	0
26106	0	0	0	0	1	7	1	1	127.8	28.9	17.69	1	123	67	104	112	62	109	115	59	107	116.667	62.6667	106.667	1671	2	0	2/18/1988	28	1	3	2	8/25/1990	26	1	3	2	4	2	1	1	2	2	1	1	0	0	0	0
26107	0	0	0	0	1	8	1	1	135.6	46.2	25.13	1	114	64	82	109	69	80	109	66	91	110.667	66.3333	84.3333	1718	1	1	6/1/1986	29	1	2	1	4/10/1984	31	2	1	1	5	2	1	1	1	1	0	0	0	0	0	0
26108	0	0	0	0	1	7	1	1	125.5	24.8	15.75	1	105	65	120	110	70	120	111	60	112	108.667	65	117.333	1649	2	0	11/19/1989	27	1	2	1	10/17/1992	24	1	2	1	4	2	1	1	1	1	0	0	0	0	0	0
26109	1	2		1	2	7	1	1	124.7	22.8	14.66	1	101	60	107	105	47	105	100	55	99	102	54	103.667	1640	1	1	6/11/1991	25	1	2	1	11/11/1990	26	1	2	1	3	1	1	1	1	1	1	0	0	0	0	0
26110	1	2		1	2	6	1	1	123.2	23.2	15.29	1	103	61	100	101	59	103	98	52	101	100.667	57.3333	101.333	1050	1	1	2/17/1989	28	1	2	1	4/27/1989	28	1	2	1	3	1	1	1	1	1	0	0	0	0	0	0
26111	0	0	0	0	2	6	1	1	117.6	20	14.46	1	85	48	80	86	48	80	87	45	83	86	47	81	1106	1	1	12/15/1982	35	2	2	1	3/15/1985	32	2	3	2	4	2	1	1	4	2	0	0	0	0	0	0
26112	0	0	0	0	1	6	1	1	128.5	39.6	23.98	1	120	76	116	124	79	114	115	69	112	119.667	74.6667	114	1084	2	0	10/11/1988	29	1	2	1	3/21/1992	25	1	2	1	4	2	1	1	1	1	1	0	0	0	0	0
26113	0	0	0	0	1	6	1	1	120.5	20.8	14.32	1	117	38	68	96	59	118	96	55	122	103	50.6667	102.667	1086	1	1	12/4/1987	30	2	2	1	11/15/1990	27	1	3	2	1	1	1	1	1	1	0	0	0	0	0	0
26114	0	0	0	0	2	7	1	1	133.5	33	18.52	1	109	63	95	100	56	100	106	55	102	105	58	99	1942	2	0	5/16/1988	28	1	3	2	5/2/1989	27	1	2	1	1	1	1	1	2	2	1	1	0	0	0	0
26115	0	0	0	0	1	7	1	1	117.4	23.4	16.98	1	103	65	102	101	61	103	102	61	96	102	62.3333	100.333	2849	2	0	8/11/1988	28	1	1	1	4/28/1988	28	1	1	1	4	2					0	0	0	0	0	0
26116	0	0	0	0	2	6	1	1	112.8	20	15.72	1	115	69	118	118	66	113	122	67	122	118.333	67.3333	117.667	555	1	1	10/18/1987	30	2	1	1	4/26/1990	27	1	1	1	1	1		1	1	1	0	0	0	0	0	0
26117	0	0	0	0	1	6	1	1	124.8	23	14.77	1	101	55	79	103	67	81	108	69	80	104	63.6667	80	1590	1	1	11/27/1982	35	2	2	1	8/15/1984	33	2	2	1	3	1	1	1	1	1	0	0	0	0	0	0
26118	0	0	0	0	1	6	1	1	124.6	24.9	16.04	1	99	56	104	98	52	117	110	56	101	102.333	54.6667	107.333	1437	2	0	1/31/1980	37	2	2	1	3/8/1982	35	2	2	1	3	1	1	1	1	1	1	1	0	0	0	0
26119	1	1	1		2	7	1	1	125.6	32	20.28	1	102	45	105	103	50	98	104	50	103	103	48.3333	102	1446	1	1	12/11/1980	36	2	1	1	9/1/1983	33	2	1	1	3	1	1	1	2	2	0	0	0	0	0	0
26120	1	2		1	1	7	1	1	136.2	46.2	24.91	1	127	76	117	125	74	106	126	69	103	126	73	108.667	1747	2	0	8/8/1988	28	1	3	2	8/1/1987	29	1	3	2	4	2	1	1	1	1	0	0	0	0	0	0
26121	0	0	0	0	2	7	1	1	128.2	30.4	18.5	1	111	61	112	107	64	107	108	68	108	108.667	64.3333	109	1892	1	1	3/26/1986	30	2	2	1	2/29/1988	28	1	1	1	3	1	1	1	1	1	0	0	0	0	0	0
26122	0	0	0	0	2	6	1	1	115	19.5	14.74	1	103	55	91	89	45	93	101	56	92	97.6667	52	92	1280	1	1	11/22/1987	30	2	2	1	2/27/1987	30	2	3	2	3	1	1	1	1	1	1	1	0	0	0	0
26123	1	1	1		1	7	1	1	127.1	20.4	12.63	1	86	46	79	82	47	81	84	48	79	84	47	79.6667	2257	1	1	1/24/1989	27	1	2	1	9/6/1989	27	1	2	1	4	2	1	1	1	1	0	0	0	0	0	0
26124	0	0	0	0	1	7	1	1	136.8	34.3	18.33	1	105	46	82	92	34	66	97	38	84	98	39.3333	77.3333	2906	2	0	10/8/1986	30	2	3	2	4/29/1984	32	2	3	2	5	2	1	1	1	1	0	0	0	0	0	0
26125	1	2		1	2	6	1	1	119	19.1	13.49	1	87	58	109	87	57	114	86	48	118	86.6667	54.3333	113.667	1801	2	0	11/3/1987	30	2	2	1	2/28/1991	26	1	3	2	4	2	1	1	2	2	0	0	0	0	0	0
26126	0	0	0	0	2	7	1	1	132.4	27.2	15.52	1	125	73	140	113	65	140	110	68	136	116	68.6667	138.667	1455	1	1	3/20/1992	24	1	2	1	8/17/1993	23	1	2	1	3	1	1	1	1	1	1	1	0	0	0	0
26127	0	0	0	0	1	7	1	1	128.2	26.4	16.06	1	112	78	95	110	79	98	112	79	98	111.333	78.6667	97	1773	1	1	12/23/1981	35	2	3	2	5/4/1981	35	2	3	2	5	2	1	1	1	1	1	1	0	0	0	0
26128	0	0	0	0	2	6	1	1	126.2	23.9	15.01	1	113	71	121	117	69	127	119	66	136	116.333	68.6667	128	1050	1	1	8/19/1990	27	1	3	2	5/15/1989	28	1	2	1	5	2	1	1	1	1	0	0	0	0	0	0
26129	1	1	1		1	7	1	1	125.2	23.7	15.12	1	108	52	56	110	59	59	98	42	88	105.333	51	67.6667	1692	1	1	2/26/1990	26	1	3	2	10/11/1990	26	1	2	1	4	2	1	1	1	1	0	0	0	0	0	0
26130	0	0	0	0	1	7	1	1	125.6	28.6	18.13	1	102	62	99	100	61	100	106	55	105	102.667	59.3333	101.333	1215	1	2	7/10/1989	27	1	2	1	6/6/1989	27	1	2	1	4	2	1	1	4	2	1	0	0	0	0	0
26131	0	0	0	0	2	7	1	1	127.5	23.2	14.27	1	107	55	98	107	51	93	99	51	95	104.333	52.3333	95.3333	1907	1	1	2/14/1980	36	2	1	1	7/23/1985	31	2	2	1	4	2	1	1	1	1	1	1	0	0	0	0
26133	0	0	0	0	1	6	1	1	123	21.8	14.41	1	86	57	74	85	51	72	88	48	75	86.3333	52	73.6667	1388	1	1	7/17/1980	37	2	3	2	3/5/1985	32	2	3	2	4	2	1	1	1	1	0	0	0	0	0	0
26134	1	2		1	1	7	1	1	134	32.1	17.88	1	125	59	88	107	66	87	116	58	89	116	61	88	1760	2	0	5/5/1991	25	1	2	1	12/5/1991	25	1	2	1	4	2	1	1	1	1	1	1	0	0	0	0
26135	0	0	0	0	1	6	1	1	126.8	23.8	14.8	2	115	61	112	95	42	103	105	57	104	105	53.3333	106.333		2	0	8/13/1989	28	1	3	2	7/31/1989	28	1	3	2	4	2	1	1	2	2	0	0	0	0	0	0
26136	0	0	0	0	1	7	1	1	126	26.9	16.94	1	113	65	108	120	100	60	115	70	103	116	78.3333	90.3333	2544	2	0	4/29/1984	32	2	3	2	7/22/1984	32	2	3	2	3	1	1	1	1	1	0	0	0	0	0	0
26137	1	1	1		1	7	1	1	128.7	45.4	27.41	1	98	64	97	95	63	95	96	64	95	96.3333	63.6667	95.6667	2207	2	0	10/28/1988	28	1	3	2	6/1/1989	27	1	3	2	4	2	1	1	1	1	1	1	0	0	0	0
26138	0	0	0	0	1	7	1	1	125.3	23.1	14.71	1	109	57	88	117	55	82	93	54	86	106.333	55.3333	85.3333	3777	1	1	6/19/1986	30	2	2	1	7/20/1986	30	2	3	2	3	1	1	1	1	1	0	0	0	0	0	0
26139	0	0	0	0	1	7	1	1	125.6	26.1	16.54	1	107	64	81	104	62	86	104	52	89	105	59.3333	85.3333	1608	2	0	6/16/1987	29	1	2	1	1/18/1989	27	1	3	2	4	2	1	1	2	2	0	0	0	0	0	0
26140	0	0	0	0	1	7	1	1	131.6	25.8	14.9	1	119	55	74	115	57	76	115	46	80	116.333	52.6667	76.6667	1764	1	1	6/19/1989	27	1	3	2	4/13/1991	25	1	3	2	3	1	1	1	4	2	0	0	0	0	0	0
26141	0	0	0	0	1	7	1	1	119.2	26.6	18.72	1	97	64	104	106	64	112	104	66	108	102.333	64.6667	108	1551	2	0	12/5/1990	26	1	3	2	8/22/1990	26	1	3	2	3	1	1	1	1	1	0	0	0	0	0	0
26142	0	0	0	0	1	7	1	1	121.9	27.5	18.51	1	97	53	74	97	61	80	94	48	83	96	54	79	1638	1	1	4/15/1983	33	2	3	2	11/15/1983	33	2	3	2	5	2	1	1	2	2	0	0	0	0	0	0
26143	1	2		1	1	7	1	1	126.1	24.7	15.53	1	93	53	91	93	56	90	91	56	96	92.3333	55	92.3333	1366	2	0	12/28/1989	27	1	3	2	10/17/1987	29	1	3	2	4	2	1	1	1	1	0	0	0	0	0	0
26144	1	1	1		1	7	1	1	120.3	20.6	14.23	1	108	55	90	104	53	84	102	46	87	104.667	51.3333	87	1366	1	1	12/5/1980	36	2	2	1	8/26/1985	31	2	2	1	2	1	1	1	1	1	0	0	0	0	0	0
26145	0	0	0	0	1	7	1	1	130.1	32.2	19.02	1	105	65	86	106	60	89	110	67	84	107	64	86.3333	2048	1	1	8/25/1984	32	2	2	1	6/6/1984	32	2	2	1	4	2	1	1	1	1	1	0	0	0	0	0
26146	0	0	0	0	1	7	1	1	122.1	22	14.76	1	113	41	107	88	40	108	95	49	106	98.6667	43.3333	107	1072	1	1	8/15/1992	24	1	2	1	12/15/1992	24	1	3	2	4	2	1	1	1	1	0	0	0	0	0	0
26147	0	0	0	0	1	7	1	1	136.1	40.7	21.97	1	127	60	109	116	63	110	118	54	110	120.333	59	109.667	1801	2	0	10/25/1987	29	1	3	2	4/20/1989	27	1	3	2	4	2	1	1	1	1	1	1	0	0	0	0
26148	0	0	0	0	1	7	1	1	117.7	19	13.72	1	120	72	110	105	69	92	108	65	105	111	68.6667	102.333	757	2	0	7/10/1987	29	1	3	2	8/9/1983	33	2	2	1	2	1	1	1	1	1	0	0	0	0	0	0
26149	0	0	0	0	1	7	1	1	126	25.6	16.12	1	107	64	82	104	60	86	101	59	93	104	61	87	1487	2	0	7/3/1989	27	1	3	2	4/3/1990	26	1	3	2	4	2	1	1	1	1	1	0	0	0	0	0
26150	0	0	0	0	1	7	1	1	115.8	19.7	14.69	1	110	72	97	107	68	101	105	65	97	107.333	68.3333	98.3333	1147	1	1	3/15/1983	33	2	1	1	4/15/1986	30	2	1	1	3	1	1	1	1	1	0	0	0	0	0	0
26151	0	0	0	0	1	7	1	1	123.1	28.6	18.87	1	90	35	87	86	42	99	88	41	85	88	39.3333	90.3333	1780	1	1	12/4/1981	35	2	1	1	7/28/1984	32	2	1	1	2	1					1	1	0	0	0	0
26152	0	0	0	0	1	7	1	1	126.1	29	18.24	1	103	55	99	104	55	93	95	52	101	100.667	54	97.6667	1329	1	1	6/15/1982	34	2			6/15/1985	31	2			3	1	1	1	1	1	0	0	0	0	0	0
26153	0	0	0	0	1	7	1	1	122.4	23.7	15.82	1	115	89	78	103	49	80	108	48	88	108.667	62	82	1649	2	0	5/4/1990	26	1	3	2	11/20/1989	27	1	3	2	4	2	1	1	1	1	1	1	0	0	0	0
26154	0	0	0	0	1	6	1	1	141.7	54.6	27.19	1	126	73	101	127	68	109	127	68	117	126.667	69.6667	109	1445	1	1	1/8/1980	37	2	1	1	9/4/1982	35	2	1	1	2	1	1	1	3	2	1	1	0	0	0	0
26155	0	0	0	0	1	6	1	1	122.8	35.5	23.54	1	107	67	118	104	61	111	102	52	116	104.333	60	115	1532	2	0	8/12/1993	24	1	2	1	8/3/1995	22	1	2	1	5	2	1	1	2	2	0	0	0	0	0	0
26156	0	0	0	0	1	6	1	1	126.1	24.6	15.47	1	109	52	90	102	50	91	98	45	92	103	49	91	1031	1	1	9/5/1979	38	2	2	1	2/24/1984	33	2	3	2	5	2	1	1	1	1	0	0	0	0	0	0
26157	1	1	1		1	6	1	1	122.7	38.6	25.64	1	114	64	104	111	61	106	110	62	105	111.667	62.3333	105	1522	2	0	6/28/1988	29	1	2	1	10/5/1988	29	1	3	2	3	1	1	1	4	2	1	0	0	0	0	0
26158	0	0	0	0	1	6	1	1	125.3	33.8	21.53	1	99	66	111	106	66	116	104	66	121	103	66	116	1505	1	1	12/8/1985	32	2	3	2	3/24/1986	31	2	3	2	3	1	1				0	0	0	0	0	0
26159	0	0	0	0	1	6	1	1	123.3	29.9	19.67	1	114	66	70	120	65	77	114	65	84	116	65.3333	77	1341	1	1	10/3/1985	32	2	2	1	6/19/1987	30	2	2	1	4	2	1	1	1	1	0	0	0	0	0	0
26160	0	0	0	0	1	6	1	1	123.1	35.6	23.49	1	105	71	87	96	62	89	111	65	88	104	66	88	1550	2	0	6/15/1989	28	1	1	1	6/15/1986	31	2	1	1	1	1	1	1	2	2	0	0	0	0	0	0
26161	0	0	0	0	1	7	1	1	125.1	28.9	18.47	1	120	71	119	106	63	109	99	66	114	108.333	66.6667	114	1555	2	0	1/26/1990	26	1	1	1	7/20/1989	27	1	2	1	4	2	1	1	1	1	0	0	0	0	0	0
26162	0	0	0	0	2	7	1	1	133.3	26.3	14.8	1	99	54	80	97	56	76	107	78	90	101	62.6667	82	1889	1	1	7/16/1986	30	2	3	2	11/3/1985	31	2	3	2	4	2	1	1	1	1	0	0	0	0	0	0
26163	0	0	0	0	2	7	1	1	126.8	31.4	19.53	1	117	72	87	125	73	96	115	69	91	119	71.3333	91.3333	1504	1	2	7/1/1975	41	2	1	1	1/24/1977	39	2	1	1	3	1	1	1	1	1	0	0	0	0	0	0
26164	0	0	0	0	2	7	1	1	127.5	22.9	14.09	1	95	61	104	119	90	100	89	50	91	101	67	98.3333	959	2	0	12/15/1985	31	2	2	1	8/15/1985	31	2	3	2	4	2	1	1	1	1	0	0	0	0	0	0
26165	0	0	0	0	2	7	1	1	124.7	19.5	12.54	1	103	61	112	99	59	115	95	57	119	99	59	115.333	2336	2	0	10/2/1987	29	1	3	2	1/24/1989	27	1	3	2	4	2	1	1	1	1	0	0	0	0	0	0
26166	0	0	0	0	2	7	1	1	128.9	25.9	15.59	1	97	53	77	96	50	82	91	43	83	94.6667	48.6667	80.6667	1489	1	1	10/27/1987	29	1	3	2	11/25/1990	26	1	2	1	4	2	1	1	3	2	0	0	0	0	0	0
26167	0	0	0	0	2	7	1	1	132.5	34.1	19.42	1	109	65	101	109	67	95	108	62	95	108.667	64.6667	97	1923	2	0	6/8/1989	27	1	2	1	11/29/1990	26	1	2	1	4	2	1	1	4	2	0	0	0	0	0	0
26168	0	0	0	0	2	7	1	1	117.6	21.8	15.76	1	116	58	107	115	59	114	108	58	111	113	58.3333	110.667	1400	1	1	1/12/1988	28	1	3	2	3/24/1987	29	1	3	2	3	1	1	1	2	2	0	0	0	0	0	0
26169	0	0	0	0	2	7	1	1	123.6	32.1	21.01	1	128	71	95	120	70	90	107	47	101	118.333	62.6667	95.3333	1439	1	1	5/23/1987	29	1	3	2	6/10/1987	29	1	2	1	3	1	1	1	1	1	0	0	0	0	0	0
26170	1	2		1	2	7	1	1	126	22.8	14.36	1	99	67	128	101	59	126	98	51	124	99.3333	59	126	1567	1	1	7/16/1990	26	1	3	2	3/17/1994	22	1	3	2	2	1	1	1	3	2	1	1	0	0	0	0
26171	1	2		1	2	7	1	1	131.7	44.4	25.6	1	116	83	93	106	70	95	116	71	94	112.667	74.6667	94	1944	2	0	5/16/1979	37	2	1	1	3/15/1988	28	1	1	1	3	1	1	1	1	1	0	0	0	0	0	0
26172	1	2		1	2	7	1	1	117.1	19.6	14.29	1	115	80	83	106	69	86	118	65	88	113	71.3333	85.6667	1008	1	1	9/22/1984	32	2	2	1	2/19/1988	28	1	2	1	3	1	1	1	1	1	0	0	0	0	0	0
26174	0	0	0	0	2	7	1	1	120	22.5	15.63	1	111	60	93	104	56	106	103	51	96	106	55.6667	98.3333	1286	1	1	12/3/1981	35	2	2	1	6/17/1979	37	2	2	1	4	2	1	1	1	1	1	0	0	0	0	0
26175	0	0	0	0	2	6	1	1	120.7	23.7	16.27	1	128	64	90	119	56	99	98	65	107	115	61.6667	98.6667	1020	1	1	9/29/1985	32	2	3	2	8/20/1986	31	2	2	1	4	2	1	1	1	1	1	0	0	0	0	0
26176	0	0	0	0	2	6	1	1	122.6	21.9	14.57	1	97	64	94	96	58	95	94	55	103	95.6667	59	97.3333	1621	1	1	10/5/1984	33	2	1	1	11/4/1980	37	2	1	1	2	1		1	1	1	0	0	0	0	0	0
26177	0	0	0	0	2	6	1	1	123.7	33.7	22.02	1	120	56	86	120	64	90	119	62	93	119.667	60.6667	89.6667	1330	1	1	7/3/1987	30	2	1	1	3/14/1992	25	1	3	2	3	1	1	1	1	1	0	0	0	0	0	0
26178	1	2		1	2	6	1	1	128.7	31.7	19.14	1	95	59	91	101	55	93	101	52	106	99	55.3333	96.6667	971	2	0	11/13/1989	28	1	3	2	12/9/1989	28	1	3	2	3	1	1	1	1	1	0	0	0	0	0	0
26179	0	0	0	0	2	6	1	1	119.8	23.8	16.58	1	105	50	74	105	49	85	96	62	85	102	53.6667	81.3333	1343	1	1	8/20/1990	27	1	1	1	11/11/1994	23	1	2	1	3	1	1	1	2	2	0	0	0	0	0	0
26180	0	0	0	0	2	6	1	1	127.8	27.3	16.71	1	106	63	93	102	63	94	99	54	87	102.333	60	91.3333	1318	1	1	7/20/1972	45	2	2	1	1/18/1980	37	2	2	1	3	1	1	1	1	1	1	0	0	0	0	0
26181	1	1	1		1	8	2	1	134.4	39.6	21.92	1	99	59	104	86	62	102	90	48	110	91.6667	56.3333	105.333	1729	2	0	6/27/1988	27	1	1	1	12/15/1990	25	1	1	1	2	1			1	1	1	1	0	0	0	0
26182	0	0	0	0	2	8	2	1	125.9	29	18.3	1	101	53	94	92	51	94	98	53	91	97	52.3333	93	1794	1	1	10/13/1988	27	1	2	1	3/9/1990	25	1	3	2	4	2	1	1	2	2	1	1	0	0	0	0
26185	1	1	1		1	8	2	1	137.9	33.1	17.41	1	97	58	88	104	56	87	102	54	91	101	56	88.6667	2000	1	1	8/2/1980	35	2	2	1	12/20/1977	38	2	1	1	2	1	1	1	4	2	1	0	0	0	0	0
26186	1	1	1		1	8	2	1	132.1	44	25.21	1	114	65	77	120	65	88	119	64	87	117.667	64.6667	84	2198	1	1	3/20/1990	25	1	3	2	12/6/1991	24	1	3	2	3	1	1	1	1	1	0	0	0	0	0	0
26187	0	0	0	0	1	8	2	1	125.1	25.3	16.17	1	102	56	102	93	49	106	95	50	111	96.6667	51.6667	106.333	1637	1	1	7/16/1983	32	2	1	1	10/14/1985	30	2	1	1	4	2	1	1	1	1	1	1	0	0	0	0
26188	0	0	0	0	2	8	2	1	135.3	27.1	14.8	1	116	58	113	105	61	110	109	49	119	110	56	114	1401	2	0	9/12/1988	27	1	3	2	12/10/1990	25	1	3	2	4	2	1	1	4	2	1	1	0	0	0	0
26189	1	1	1		1	7	2	1	130	46.2	27.34	1	109	60	101	111	63	98	106	52	104	108.667	58.3333	101	1712	1	1	12/8/1981	35	2	2	1	10/12/1982	34	2	1	1	3	1			4	2	1	1	0	0	0	0
26190	0	0	0	0	2	7	2	1	116.4	20	14.76	1	102	63	112	99	59	112	97	54	115	99.3333	58.6667	113	1151	1	1	10/23/1981	35	2	2	1	4/5/1982	34	2	2	1	4	2	1	1	4	2	1	1	0	0	0	0
26191	1	2		1	1	7	2	1	125.6	19.2	12.17	1	101	53	93	95	55	95	95	47	89	97	51.6667	92.3333	1329	1	1	8/20/1989	27	1	2	1	4/6/1986	30	2	2	1	3	1	1	1	1	1	0	0	0	0	0	0
26192	0	0	0	0	2	8	2	1	142.6	38	18.69	1	104	66	77	116	62	82	107	58	83	109	62	80.6667	1724	1	1	6/10/1982	33	2	3	2	8/12/1987	28	1	3	2	4	2	1	1	1	1	0	0	0	0	0	0
26193	0	0	0	0	1	8	2	1	130.8	30	17.53	1	106	67	99	107	61	95	109	61	101	107.333	63	98.3333	1768	2	0	12/14/1986	29	1	2	1	4/19/1985	30	2	2	1	3	1	1	1	1	1	1	1	0	0	0	0
26194	0	0	0	0	2	8	2	1	141.2	42.5	21.32	1	118	61	105	111	64	108	108	67	109	112.333	64	107.333	2027	1	1	11/1/1989	26	1	1	1	12/22/1987	28	1	1	1	3	1	1	1	1	1	0	0	0	0	0	0
26195	1	1	1		2	8	2	1	129	24	14.42	1	112	77	109	106	62	104	98	61	110	105.333	66.6667	107.667	1142	1	1	4/15/1987	28	1	3	2	2/27/1987	28	1	3	2	5	2	1	1	1	1	1	1	0	0	0	0
26196	1	2		1	2	8	2	1	130.6	30.8	18.06	1	126	75	119	121	59	104	97	42	110	114.667	58.6667	111	1586	2	0	10/19/1982	33	2	2	1	9/24/1987	28	1	2	1	3	1	1	1	1	1	0	0	0	0	0	0
26197	1	2		1	2	7	2	1	130	27.5	16.27	1	112	66	102	107	64	103	101	63	102	106.667	64.3333	102.333	1450	1	1	10/29/1988	28	1	3	2	8/26/1989	27	1	4	2	3	1	1	1	1	1	0	0	0	0	0	0
26198	0	0	0	0	2	8	2	1	137.4	43.5	23.04	1	115	59	106	109	69	115	109	67	117	111	65	112.667	2340	2	0	4/15/1987	28	1	2	1	12/15/1985	30	2	3	2	6	2	1	1	1	1	1	1	0	0	0	0
26199	0	0	0	0	2	8	2	1	128.6	21.3	12.88	1	91	57	101	96	56	99	84	50	98	90.3333	54.3333	99.3333	1595	2	0	10/27/1980	35	2	3	2	10/30/1982	33	2	3	2	3	1	1	1	3	2	0	0	0	0	0	0
26200	1	1	1		1	8	2	1	131.7	31	17.87	1	108	67	101	95	46	107	103	53	104	102	55.3333	104	1795	2	0	4/16/1990	25	1	2	1	2/8/1990	25	1	2	1	5	2	1	1	2	2	0	0	0	0	0	0
26201	0	0	0	0	2	8	2	1	135.9	26.1	14.13	1	98	57	108	94	53	115	91	50	121	94.3333	53.3333	114.667	1490	2	0	2/10/1986	29	1	1	1	10/23/1985	30	2	1	1	3	1	1	1	1	1	0	0	0	0	0	0
26202	0	0	0	0	1	8	2	1	138.2	31.9	16.7	1	109	60	94	106	60	93	104	52	98	106.333	57.3333	95	2119	1	1	5/17/1983	32	2	3	2	9/15/1983	32	2	3	2	4	2	1	1	1	1	1	1	0	0	0	0
26203	0	0	0	0	1	8	2	1	125.3	23.2	14.78	1	115	64	105	112	62	111	108	64	112	111.667	63.3333	109.333	1534	2	0	10/28/1989	26	1	3	2	1/29/1989	26	1	3	2	3	1	1	1	1	1	0	0	0	0	0	0
26204	0	0	0	0	2	5	2	1	130.5	27.7	16.27	1	95	63	108	92	65	106	90	42	104	92.3333	56.6667	106	1358	1	2	8/14/1975	43	2	1	1	11/27/1985	33	2	2	1	3	1	1	1	4	2	1	1	0	0	0	0
26205	1	2		1	1	8	2	1	131	27.1	15.79	1	103	53	84	99	47	88	96	48	88	99.3333	49.3333	86.6667	1561	2	0	7/21/1986	29	1	3	2	1/21/1990	25	1	3	2	3	1	1	1	1	1	1	0	0	1	0	0
26206	0	0	0	0	1	8	2	1	123	24.2	16	1	101	51	100	95	49	100	98	46	101	98	48.6667	100.333	1633	1	1	4/5/1975	40	2	2	1	1/15/1980	35	2	3	2	5	2			2	2	1	1	0	0	0	0
26207	0	0	0	0	2	8	2	1	128.7	21.1	12.74	1	101	60	106	91	61	109	95	54	109	95.6667	58.3333	108	1869	1	1	10/15/1986	29	1	3	2	9/15/1985	30	2	3	2	4	2	1	1	2	2	0	0	0	0	0	0
26208	1	2		1	1	7	2	1	133.8	27.3	15.25	1	97	49	88	109	57	100	97	50	93	101	52	93.6667	1118	1	1	1/25/1990	26	1	2	1	1/25/1992	24	1	2	1	4	2	1	1	2	2	0	0	0	0	0	0
26209	0	0	0	0	1	8	2	1	133	27.3	15.43	1	103	56	101	102	60	103	107	62	104	104	59.3333	102.667	1336	2	0	2/12/1982	33	2	2	1	12/26/1982	33	2	4	2	4	2	1	1	1	1	0	0	0	0	0	0
26210	0	0	0	0	2	8	2	1	135	29.1	15.97	1	106	62	104	98	63	109	93	62	111	99	62.3333	108	1700	1	1	10/25/1991	24	1	2	1	3/10/1993	22	1	2	1	4	2	1	1	2	2	1	0	0	0	0	0
26211	0	0	0	0	2	8	2	1	133.6	29.8	16.7	1	96	57	103	95	59	103	95	61	105	95.3333	59	103.667	2107	1	1	2/15/1984	31	2	3	2	10/14/1986	29	1	1	1	3	1	1	1	1	1	0	0	0	0	0	0
26212	0	0	0	0	1	8	2	1	133	34	19.22	1	100	54	101	99	50	106	114	62	105	104.333	55.3333	104	2001	2	0	9/5/1980	35	2	1	1	3/16/1982	33	2	1	1	2	1					0	0	0	0	0	0
26213	0	0	0	0	1	8	2	1	133.1	45.1	25.46	1	110	63	96	109	67	97	96	66	96	105	65.3333	96.3333	1649	1	1	3/1/1983	32	2	1	1	5/8/1982	33	2	2	1	2	1	1	1	1	1	1	1	0	0	0	0
26214	0	0	0	0	1	8	2	1	124	35.8	23.28	1	116	59	105	108	73	106	118	50	105	114	60.6667	105.333	1457	1	1	1/1/1985	30	2	3	2	3/9/1990	25	1	3	2	5	2	1	1	1	1	0	0	0	0	0	0
26216	0	0	0	0	1	7	2	1	133.5	47.3	26.54	1	141	61	105	134	71	111	139	68	109	138	66.6667	108.333	1835	2	0	2/25/1992	24	1	2	1	5/2/1990	26	1	3	2	3	1	1	1	1	1	1	1	0	0	0	0
26217	0	0	0	0	1	7	2	1	123.4	19.5	12.81	1	88	48	99	86	57	102	85	52	106	86.3333	52.3333	102.333	1284	1	1	12/14/1987	29	1	3	2	4/26/1988	28	1	3	2	4	2	1	1	1	1	1	0	0	0	0	0
26219	0	0	0	0	1	8	2	1	140.4	34.3	17.4	1	108	53	80	104	49	84	99	50	83	103.667	50.6667	82.3333	2024	1	1	4/12/1993	22	1	1	1	5/3/1994	21	1	1	1	4	2	1	1	1	1	1	0	0	0	0	0
26220	1	2		1	2	8	2	1	137	51.6	27.49	1	131	74	112	127	69	120	123	70	117	127	71	116.333	2282	2	0	3/24/1980	35	2	2	1	1/13/1983	32	2	2	1	4	2	1	1	1	1	1	1	0	0	0	0
26221	1	1	1		2	8	2	1	127.2	26.7	16.5	1	125	98	91	103	49	83	82	52	80	103.333	66.3333	84.6667	1651	1	1	4/15/1988	27	1	3	2	12/15/1989	26	1	3	2	1	1	1	1	1	1	1	1	0	0	0	0
26222	0	0	0	0	2	7	2	1	133	42.7	24.14	1	115	52	110	105	46	103	108	67	104	109.333	55	105.667	1570	1	2	10/27/1980	36	2	2	1	9/24/1983	33	2	2	1	2	1	1	1	1	1	0	0	0	0	0	0
26223	0	0	0	0	2	7	2	1	125	24.1	15.42	1	98	52	101	101	47	104	96	52	104	98.3333	50.3333	103	1447	1	1	5/17/1978	38	2	3	2	3/5/1986	30	2	2	1	5	2	1	1	1	1	1	1	0	0	0	0
26224	0	0	0	0	2	8	2	1	131	37.5	21.85	1	129	71	115	126	67	101	125	59	98	126.667	65.6667	104.667	1450	1	1	8/7/1987	28	1	3	2	12/18/1991	24	1	3	2	3	1	1	1	2	2	1	1	0	0	0	0
26225	0	0	0	0	2	8	2	1	130.1	29.2	17.25	1	105	65	95	105	65	93	109	55	89	106.333	61.6667	92.3333	1680	2	0	9/15/1986	29	1	2	1	5/15/1991	24	1	2	1	2	1	1	1	1	1	0	0	0	0	0	0
26226	1	2		1	2	8	2	1	127.5	23.1	14.21	1	109	64	92	107	60	94	103	67	96	106.333	63.6667	94	1786	1	1	8/20/1984	31	2	2	1	4/24/1984	31	2	2	1	4	2	1	1	1	1	1	0	0	0	0	0
26227	0	0	0	0	2	8	2	1	127.1	22.8	14.11	1	96	60	114	85	63	127	90	68	128	90.3333	63.6667	123	1240	1	2	9/15/1986	29	1	3	2	11/15/1984	31	2	3	2	4	2	1	1	1	1	0	0	0	0	0	0
26228	0	0	0	0	2	8	2	1	134.4	33.8	18.71	1	107	57	84	109	52	79	112	54	90	109.333	54.3333	84.3333	1988	1	2	6/18/1990	25	1	3	2	7/21/1987	28	1	3	2	3	1	1	1	1	1	1	1	0	0	0	0
26229	0	0	0	0	2	8	2	1	122	21.8	14.65	1	96	58	91	93	43	92	98	48	87	95.6667	49.6667	90	1680	1	1	5/4/1988	27	1	2	1	8/9/1990	25	1	3	2	3	1	1	1	2	2	0	0	0	0	0	0
26230	0	0	0	0	2	7	2	1	130.7	38.1	22.3	1	109	62	106	107	58	99	109	63	103	108.333	61	102.667	1755	1	1	3/23/1981	35	2	2	1	11/23/1979	37	2	2	1	3	1	1	1	1	1	1	1	0	0	0	0
26231	0	0	0	0	1	7	2	1	129.3	25.2	15.07	1	92	52	83	89	47	90	91	46	102	90.6667	48.3333	91.6667		1	1	7/15/1978	38	2	1	1	9/24/1980	36	2	1	1	2	1	1	1	2	2	1	1	0	0	0	0
26232	1	2		1	1	8	2	1	133.3	33	18.57	1	107	56	95	107	49	97	110	53	102	108	52.6667	98	1538	1	1	6/14/1982	33	2	2	1	11/20/1981	34	2	2	1	3	1	1	1	1	1	1	1	0	0	0	0
26233	1	2		1	1	8	2	1	130.1	34.9	20.62	1	110	57	103	106	56	110	114	53	109	110	55.3333	107.333	1375	1	1	12/27/1982	33	2	2	1	12/14/1986	29	1	3	2	3	1	1	1	1	1	1	1	0	0	0	0
26234	0	0	0	0	1	8	2	1	131	27.5	16.02	1	123	103	67	96	53	76	94	55	78	104.333	70.3333	73.6667	1491	1	1	1/2/1978	37	2	1	1	1/9/1981	34	2	2	1	2	1	1	1	1	1	0	0	0	0	0	0
26235	0	0	0	0	1	8	2	1	134.3	25.9	14.36	1	110	55	80	104	61	81	98	58	93	104	58	84.6667	1336	1	1	3/16/1990	25	1	3	2	3/28/1990	25	1	3	2	5	2	1	1	1	1	0	0	0	0	0	0
26237	0	0	0	0	1	7	2	1	131.7	39.9	23	1	122	62	118	110	72	119	107	72	122	113	68.6667	119.667	1700	1	1	1/15/1989	27	1	3	2	2/15/1990	26	1	3	2	4	2	1	1	4	2	1	1	0	0	0	0
26238	0	0	0	0	1	7	2	1	130	38.7	22.9	1	109	55	90	105	58	89	104	60	92	106	57.6667	90.3333	1542	1	1	1/30/1989	27	1	3	2	2/11/1990	26	1	3	2	4	2	1	1	4	2	1	1	0	0	0	0
26239	1	2		1	1	8	2	1	130.5	35.5	20.85	1	126	68	91	123	68	90	114	66	88	121	67.3333	89.6667	1365	1	1	8/7/1979	36	2	2	1	1/7/1980	35	2	2	1	4	2	1	1	4	2	1	0	0	1	1	0
26240	0	0	0	0	1	8	2	1	119.8	21.2	14.77	1	107	65	104	101	56	94	103	58	102	103.667	59.6667	100	1513	2	0	4/17/1982	33	2	2	1	11/20/1991	24	1	1	1	3	1	1	1	2	2	1	1	0	0	0	0
26241	0	0	0	0	1	8	2	1	139.2	33.5	17.29	1	111	69	107	107	68	100	106	67	102	108	68	103	1287	1	1	8/15/1975	40	2	1	1	4/15/1978	37	2	1	1	3	1	1	1	1	1	0	0	0	0	0	0
26242	0	0	0	0	1	7	2	1	128.8	28.6	17.24	1	105	62	108	100	57	98	104	62	105	103	60.3333	103.667	1100	1	1	3/12/1984	32	2	2	1	11/10/1985	31	2	2	1	6	2	1	1			1	1	0	0	0	0
26243	1	1	1		2	7	2	1	127.6	30.8	18.92	1	112	44	92	101	50	104	104	59	108	105.667	51	101.333	1594	2	0	12/20/1987	29	1	1	1	2/18/1988	28	1	3	2	4	2	1		1	1	0	0	0	6	2	2
26244	0	0	0	0	2	7	2	1	117.3	17.9	13.01	1	91	57	96	98	49	99	92	48	106	93.6667	51.3333	100.333	1180	1	1	6/14/1992	24	1	2	1	9/26/1992	24	1	2	1	3	1	1	1	1	1	0	0	0	0	0	0
26246	0	0	0	0	2	8	2	1	129	26	15.62	1	96	55	94	92	51	95	96	49	99	94.6667	51.6667	96		1	1	4/2/1985	30	2	2	1	4/25/1993	22	1	2	1	3	1					0	0	0	0	0	0
26247	0	0	0	0	2	7	2	1	142.7	39.9	19.59	1	112	57	109	106	59	109	110	61	115	109.333	59	111	2228	1	1	12/19/1980	36	2	3	2	2/9/1983	33	2	3	2	3	1	1	1	1	1	0	0	0	0	0	0
26248	0	0	0	0	2	8	2	1	144.2	49.4	23.76	1	129	43	80	129	60	86	127	66	85	128.333	56.3333	83.6667	2186	1	1	5/1/1979	36	2	3	2	2/15/1986	29	1	3	2	4	2	1	1	1	1	1	0	0	0	0	0
26249	0	0	0	0	2	7	2	1	127.5	24.9	15.32	1	106	62	110	100	55	115	105	33	67	103.667	50	97.3333	1750	1	1	4/15/1988	28	1	3	2	1/15/1988	28	1	3	2	3	1	1	1	1	1	0	0	0	0	0	0
26250	0	0	0	0	1	8	2	1	127.6	27	16.58	1	119	61	106	119	63	102	120	60	97	119.333	61.3333	101.667	1943	2	0	5/22/1987	28	1	3	2	7/7/1989	26	1	3	2	3	1	1	1	1	1	0	0	0	0	0	0
26251	0	0	0	0	1	8	2	1	125	22.6	14.46	1	108	53	93	107	53	97	99	54	95	104.667	53.3333	95	1496	2	0	8/14/1989	26	1	1	1	11/13/1990	25	1	2	1	4	2	1	1	1	1	1	0	0	0	0	0
26252	0	0	0	0	1	8	2	1	134.5	26	14.37	1	106	40	76	129	91	65	89	46	71	108	59	70.6667	1417	2	0	6/15/1981	34	2	3	2	1/10/1978	37	2	3	2	3	1	1	1	1	1	1	1	0	0	0	0
26253	0	0	0	0	1	8	2	1	135.5	31.5	17.16	1	116	63	95	100	68	100	109	62	100	108.333	64.3333	98.3333	810	1	1	2/13/1976	39	2	3	2	6/20/1980	35	2	2	1	4	2	1	1	1	1	0	0	0	0	0	0
26254	0	0	0	0	1	8	2	1	137.6	39.8	21.02	1	124	67	104	111	65	110	104	65	105	113	65.6667	106.333	2198	2	0	4/15/1988	27	1	3	2	7/15/1988	27	1	3	2	4	2	1	1	1	1	1	1	0	0	0	0
26255	0	0	0	0	1	7	2	1	126.8	23.6	14.68	1	103	60	109	96	61	99	96	61	101	98.3333	60.6667	103	1131	1	1	4/12/1976	40	2	1	1	3/9/1978	38	2	1	1	4	2	1	1	1	1	0	0	0	0	0	0
26256	0	0	0	0	1	8	2	1	127.9	24.8	15.16	1	111	50	92	129	83	94	90	50	93	110	61	93	1740	2	0	2/12/1988	27	1	1	1	10/1/1989	26	1	2	1	4	2	1	1	4	2	0	0	0	0	0	0
26257	0	0	0	0	1	8	2	1	132.5	39.1	22.27	1	108	61	87	103	52	82	107	59	89	106	57.3333	86	1964	1	1	5/13/1977	38	2	1	1	1/8/1978	37	2	1	1	3	1					0	0	0	0	0	0
26258	1	2		1	1	8	2	1	122.4	25	16.69	1	106	59	95	103	45	96	115	45	97	108	49.6667	96	1332	1	1	10/6/1983	32	2	4	2	4/7/1986	29	1	3	2	5	2	1	1	1	1	1	0	0	0	0	0
26259	0	0	0	0	1	8	2	1	126.7	25.2	15.7	1	104	58	77	114	63	82	96	56	83	104.667	59	80.6667	1716	2	0	5/27/1978	37	2	2	1	4/3/1983	32	2	2	1	4	2	1	1	1	1	0	0	0	0	0	0
26260	0	0	0	0	1	7	2	1	117.6	18.8	13.59	1	104	52	110	101	56	127	99	62	108	101.333	56.6667	115	1081	2	0	2/9/1985	31	2	1	1	10/6/1984	32	2	2	1	4	2	1	1	1	1	0	0	0	0	0	0
26261	0	0	0	0	1	8	2	1	126.7	23.5	14.64	1	98	69	86	121	56	87	85	50	81	101.333	58.3333	84.6667	1738	2	0	12/11/1985	30	2	3	2	11/23/1984	31	2	3	2	4	2	1	1	1	1	0	0	0	0	0	0
26262	1	1	1		1	8	2	1	137.1	39.6	21.07	1	110	61	105	104	57	97	93	62	98	102.333	60	100	2220	1	1	6/24/1986	29	1	3	2	1/1/1987	28	1	3	2	3	1	1	1	4	2	0	0	0	0	0	0
26263	0	0	0	0	1	8	2	1	131.2	46.4	26.96	1	112	60	102	113	55	107	112	56	111	112.333	57	106.667	1838	1	1	7/3/1982	33	2	2	1	4/27/1983	32	2	2	1	4	2	1	1	1	1	0	0	0	0	0	0
26264	1	1	1		1	8	2	1	136.9	37.2	19.85	1	108	66	118	106	58	118	108	55	71	107.333	59.6667	102.333	1695	2	0	7/14/1986	29	1	3	2	8/25/1990	25	1	3	2	4	2	1	1	3	2	1	0	0	0	0	0
26265	0	0	0	0	1	7	2	1	141.4	58.3	29.16	1	116	65	100	119	67	95	113	75	102	116	69	99	1716	1	3	5/5/1988	28	1	1	1	6/16/1988	28	1	2	1	3	1	1	1	2	2	0	0	0	0	0	0
26266	1	1	1		1	8	2	1	132.5	28.2	16.06	1	105	53	93	102	52	101	99	52	112	102	52.3333	102	1594	1	2	10/1/1991	24	1	3	2	5/16/1989	26	1	3	2	3	1	1	1	1	1	1	1	0	0	0	0
26267	0	0	0	0	1	8	2	1	134.8	22.8	12.55	1	96	45	97	97	53	98	81	58	97	91.3333	52	97.3333	1728	2	0	10/6/1983	32	2	3	2	12/28/1983	32	2	3	2	4	2	1	1	1	1	1	1	0	0	0	0
26268	0	0	0	0	1	8	2	1	130	22.7	13.43	1	105	63	103	101	60	106	103	53	104	103	58.6667	104.333	1581	1	1	8/21/1968	47	2	1	1	9/6/1987	28	1	2	1	4	2	1	1	1	1	0	0	0	0	0	0
26269	0	0	0	0	1	8	2	1	127.4	24.4	15.03	1	97	42	104	99	51	115	93	52	114	96.3333	48.3333	111	1495	2	0	11/27/1981	34	2	2	1	8/12/1983	32	2	1	1	4	2	1	1	2	2	1	1	0	0	0	0
26270	0	0	0	0	1	8	2	1	121.3	24.1	16.38	1	80	58	103	83	42	103	88	54	108	83.6667	51.3333	104.667	1186	1	1	12/24/1982	33	2	3	2	10/12/1984	31	2	2	1	3	1	1	1	2	2	0	0	0	0	0	0
26271	0	0	0	0	2	8	2	1	139	29.2	15.11	1	108	65	111	101	60	108	107	60	102	105.333	61.6667	107	2279	2	0	1/2/1989	26	1	3	2	8/26/1988	27	1	2	1	3	1	1	1	1	1	1	1	0	0	0	0
26272	1	2		1	2	7	2	1	138	41.1	21.58	1	125	63	97	105	61	102	110	76	101	113.333	66.6667	100	2202	1	1	11/4/1987	29	1	3	2	3/5/1989	27	1	3	2	4	2	1	1	1	1	0	0	0	0	0	0
26273	0	0	0	0	2	8	2	1	123	21	13.88	1	93	57	113	89	54	101	83	52	111	88.3333	54.3333	108.333	1084	2	0	12/10/1987	28	1	3	2	6/7/1985	30	2	3	2	3	1	1	1	4	2	0	0	0	0	0	0
26274	0	0	0	0	2	8	2	1	126	20.1	12.66	1	95	58	81	99	56	79	92	53	83	95.3333	55.6667	81	1316	1	1	7/15/1982	33	2	2	1	10/15/1990	25	1	1	1	3	1	1	1	1	1	0	0	0	0	0	0
26275	0	0	0	0	2	8	2	1	124.6	19.5	12.56	1	109	59	83	92	55	94	99	57	91	100	57	89.3333	1373	2	0	10/15/1989	26	1	2	1	5/15/1989	26	1	3	2	4	2	1	1	1	1	1	1	0	0	0	0
26276	0	0	0	0	2	8	2	1	124.8	20.3	13.03	1	91	68	122	93	57	116	91	60	124	91.6667	61.6667	120.667	1394	1	2	9/15/1986	29	1	3	2	11/15/1984	31	2	3	2	4	2	1	1	1	1	0	0	0	0	0	0
26277	0	0	0	0	2	8	2	1	133	39.4	22.27	1	106	57	107	110	64	104	110	57	105	108.667	59.3333	105.333	1679	2	0	7/2/1980	35	2	2	1	2/1/1982	33	2	2	1	3	1		1	2	2	1	1	0	0	0	0
26278	0	0	0	0	2	8	2	1	139.7	41.4	21.21	1	116	57	87	108	60	86	114	52	85	112.667	56.3333	86	2264	1	1	12/5/1968	47	2	1	1	6/28/1970	45	2	1	1	2	1	1	1	2	2	0	0	0	0	0	0
26279	0	0	0	0	2	7	2	1	130.3	35	20.61	1	120	67	96	117	65	102	115	55	105	117.333	62.3333	101	871	2	0	9/10/1987	29	1	2	1	10/1/1992	24	1	2	1	6	2	1	1	1	1	1	1	0	0	0	0
26280	0	0	0	0	2	8	2	1	125.6	40.1	25.42	1	114	57	93	115	56	88	119	63	94	116	58.6667	91.6667	1233	2	0	4/2/1982	33	2	1	1	10/25/1982	33	2	2	1	4	2	1	1	2	2	0	0	0	0	0	0
26281	1	2		1	2	8	2	1	130.1	23.5	13.88	1	83	56	118	94	53	117	93	52	123	90	53.6667	119.333	1190	1	1	5/10/1983	32	2	3	2	1/23/1985	30	2	3	2	3	1	1	1	2	2	1	1	0	0	0	0
26282	0	0	0	0	1	8	2	1	127	30.4	18.85	1	111	62	112	108	66	111	104	61	109	107.667	63	110.667	878	2	0	9/13/1981	34	2	2	1	2/3/1982	33	2	2	1	3	1	1	1	1	1	0	0	0	0	0	0
26284	1	1	1		1	8	2	1	135.7	35.8	19.44	1	97	65	94	103	53	100	100	62	94	100	60	96	1678	2	0	5/15/1990	25	1	3	2	6/15/1993	22	1	3	2	5	2	1	1	2	2	0	0	0	0	0	0
26285	0	0	0	0	1	8	2	1	139.7	38.8	19.88	1	137	68	109	120	70	109	121	66	111	126	68	109.667	2448	1	1	6/9/1984	31	2	3	2	9/1/1984	31	2	3	2	6	2	1	1	1	1	0	0	0	0	0	0
26286	0	0	0	0	1	8	2	1	141	29.2	14.69	1	100	59	83	100	56	86	101	51	79	100.333	55.3333	82.6667	2026	2	0	2/10/1979	36	2	2	1	10/4/1979	36	2	1	1	4	2	1	1	1	1	0	0	0	0	0	0
26287	0	0	0	0	1	8	2	1	140.6	41.6	21.04	1	105	58	102	102	58	100	109	51	94	105.333	55.6667	98.6667	1704	1	1	5/15/1982	33	2	2	1	11/15/1985	30	2	2	1	3	1	1	1	1	1	1	0	0	0	0	0
26288	0	0	0	0	1	8	2	1	135	41.1	22.55	1	115	63	115	117	73	120	115	61	113	115.667	65.6667	116	1794	1	1	1/5/1979	36	2	3	2	12/20/1981	34	2	3	2	4	2	1	1	1	1	1	1	0	0	0	0
26289	0	0	0	0	2	8	2	1	136	25.3	13.68	1	101	60	87	100	55	93	97	49	92	99.3333	54.6667	90.6667	1746	1		6/10/1980	35	2	1	1	8/8/1984	31	2	1	1	1	1	1	1	1	1	0	0	0	0	0	0
26290	0	0	0	0	2	8	2	1	133.7	23.7	13.26	1	103	59	108	102	57	111	101	61	113	102	59	110.667	1191	1	1	8/19/1982	33	2	3	2	4/10/1982	33	2	3	2	4	2	1	1	1	1	0	0	0	0	0	0
26291	0	0	0	0	2	8	2	1	138.1	38.9	20.4	1	116	92	78	100	65	87	101	53	100	105.667	70	88.3333	1290	1	1	10/22/1986	29	1	3	2	3/18/1983	32	2	3	2	5	2	1	1	1	1	1	0	0	0	0	0
26292	0	0	0	0	2	8	2	1	136	32.1	17.36	1	110	57	85	103	51	83	99	50	83	104	52.6667	83.6667	1917	1	1	5/17/1980	35	2	2	1	1/13/1988	27	1	3	2	4	2	1	1	1	1	0	0	0	0	0	0
26293	0	0	0	0	2	8	2	1	139.2	31	16	1	112	52	87	122	56	86	100	71	92	111.333	59.6667	88.3333	1710	1	1	8/18/1980	35	2	2	1	6/26/1987	28	1	3	2	5	2	1	1	3	2	1	1	0	0	0	0
26294	0	0	0	0	2	8	2	1	123.6	22.2	14.53	1	115	68	101	101	61	103	103	62	110	106.333	63.6667	104.667	1147	2	0	10/8/1972	43	2	4	2	11/6/1989	26	1	4	2	6	2	1	1	1	1	0	0	0	0	0	0
26295	1	2		1	2	8	2	1	129.7	25.8	15.34	1	91	50	86	116	52	84	84	60	80	97	54	83.3333	2016	1	1	5/30/1985	30	2	3	2	3/18/1989	26	1	3	2	3	1	1	1	1	1	0	0	0	0	0	0
26296	0	0	0	0	2	8	2	1	139.1	31.9	16.49	1	97	57	101	109	52	98	106	51	100	104	53.3333	99.6667	1490	1	1	1/20/1982	33	2	2	1	4/26/1979	36	2	1	1	3	1	1	1	1	1	0	0	0	0	0	0
26297	0	0	0	0	2	8	2	1	122.6	21.6	14.37	1	75	50	100	74	59	103	80	44	103	76.3333	51	102	1154	1	6	12/2/1982	33	2	2	1	12/14/1984	31	2	2	1	4	2	1	1	1	1	0	0	0	0	0	0
26298	1	2		1	2	7	2	1	120.5	18.3	12.6	1	94	50	102	89	47	106	93	47	107	92	48	105	1111	1	1	7/6/1988	28	1	1	1	3/9/1988	28	1	2	1	4	2	1	1	1	1	1	1	0	0	0	0
26299	0	0	0	0	2	8	2	1	137	28.8	15.34	1	107	49	71	106	48	72	103	43	70	105.333	46.6667	71	1435	2	0	11/8/1981	34	2	2	1	7/13/1989	26	1	3	2	4	2	1	1	4	2	1	1	0	0	0	0
26300	0	0	0	0	2	8	2	1	129.9	39.3	23.29	1	121	63	104	122	69	99	123	68	103	122	66.6667	102	1704	2	0	3/2/1981	34	2	3	2	9/12/1985	30	2	3	2	5	2	1	1	1	1	1	1	0	0	0	0
26301	1	2		1	2	8	2	1	130	27	15.98	1	112	72	102	106	71	97	109	64	108	109	69	102.333	1239	1	2	3/28/1991	24	1	2	1	5/4/1991	24	1	2	1	6	2	1	1	1	1	1	1	0	0	0	0
26302	0	0	0	0	2	8	2	1	128.5	21.8	13.2	1	85	55	96	83	54	105	85	52	105	84.3333	53.6667	102	1160	1	1	10/9/1982	33	2	3	2	4/17/1985	30	2	3	2	3	1	1	1	1	1	0	0	0	0	0	0
26303	1	2		1	2	9	2	1	142	32.8	16.27	1	92	50	80	90	46	79	98	45	86	93.3333	47	81.6667	1789	1	2	8/15/1986	28	1	1	1	12/9/1986	28	1	3	2	4	2	1	1	1	1	0	0	0	0	0	0
26305	0	0	0	0	2	8	2	1	126	18.4	11.59	1	99	53	87	91	52	86	93	45	89	94.3333	50	87.3333	1388	1	2	10/18/1989	26	1	2	1	11/3/1992	23	1	2	1	5	2	1	1	1	1	0	0	0	0	0	0
26306	0	0	0	0	2	8	2	1	145.7	51.1	24.07	1	131	62	106	118	55	108	114	56	104	121	57.6667	106	1612	1	1	4/18/1986	29	1	2	1	5/11/1987	28	1	3	2	5	2	1	1	1	1	0	0	0	0	0	0
26307	0	0	0	0	2	7	2	1	123.7	23.3	15.23	1	102	65	110	97	58	69	100	56	104	99.6667	59.6667	94.3333	1152	1	1	8/17/1979	37	2	2	1	9/11/1979	37	2	2	1	2	1	1	1	1	1	1	1	0	0	0	0
26308	0	0	0	0	2	7	2	1	137	51.2	27.28	1	95	66	108	101	62	109	94	61	111	96.6667	63	109.333	2024	2	0	3/15/1986	30	2	3	2	11/15/1986	30	2	3	2	3	1	1	1	4	2	0	0	0	0	0	0
26309	0	0	0	0	2	8	2	1	128.8	25.8	15.55	1	111	53	88	103	55	85	95	49	88	103	52.3333	87	1165	1	2	9/15/1982	33	2	2	1	1/22/1983	32	2	1	1	1	1					0	0	0	0	0	0
26310	1	2		1	1	8	2	1	133.1	47.6	26.87	1	121	61	93	103	75	103	116	60	105	113.333	65.3333	100.333	1131	1	1	4/29/1981	34	2	3	2	8/16/1984	31	2	2	1	5	2	1	1			1	0	0	1	0	1
26311	1	2		1	1	11	2	1	153.8	52.2	22.07	1	118	66	100	116	71	100	110	67	103	114.667	68	101	2797	1	2	8/15/1986	26	1	1	1	12/9/1986	26	1	3	2	4	2	1	1	1	1	0	0	0	0	0	0
26312	0	0	0	0	1	7	2	1	128.3	33.7	20.47	1	107	56	94	99	64	104	113	57	99	106.333	59	99	1135	2	0	1/15/1986	30	2	3	2	12/15/1990	26	1	2	1	4	2	1	1	2	2	0	0	0	0	0	0
26313	0	0	0	0	1	8	2	1	135.3	31.7	17.32	1	123	69	97	121	67	84	111	75	97	118.333	70.3333	92.6667	1893	1	1	6/15/1980	35	2	3	2	7/15/1982	33	2	3	2	4	2	1	1	1	1	0	0	0	0	0	0
26314	0	0	0	0	1	8	2	1	137	31.7	16.89	1	106	61	77	105	52	77	99	52	84	103.333	55	79.3333	2064	1	1	6/17/1982	33	2	2	1	10/26/1982	33	2	2	1	3	1	1	1	1	1	1	1	0	0	0	0
26315	0	0	0	0	1	7	2	1	126.5	25.8	16.12	1	99	60	94	92	50	98	92	56	99	94.3333	55.3333	97	1811	1	2	12/10/1981	35	2	2	1	12/29/1984	32	2	2	1	3	1	1	1	1	1	0	0	0	0	0	0
26316	1	2		1	1	8	2	1	125.5	21.9	13.9	1	97	54	90	94	54	102	104	57	102	98.3333	55	98	1445	1	1	10/11/1989	26	1	3	2	10/31/1987	28	1	3	2	4	2					0	0	0	0	0	0
26318	1	2		1	1	8	2	1	130	26.2	15.5	1	105	61	109	102	58	114	101	62	114	102.667	60.3333	112.333	1455	1	1	10/31/1983	32	2	2	1	3/18/1985	30	2	3	2	2	1	1	1	1	1	1	0	0	0	0	0
26319	0	0	0	0	1	8	2	1	130	27.8	16.45	1	99	54	85	101	57	90	99	50	94	99.6667	53.6667	89.6667	898	1	2	2/24/1984	31	2	1	1	11/4/1988	27	1	3	2	3	1	1	1	2	2	1	1	0	0	0	0
26320	0	0	0	0	1	8	2	1	128	19.9	12.15	1	97	45	101	96	52	111	93	49	111	95.3333	48.6667	107.667	1880	2	0	9/30/1985	30	2	3	2	7/15/1985	30	2	3	2	4	2	1	1	4	2	1	1	0	0	0	0
26321	0	0	0	0	1	7	2	1	125.8	24.8	15.67	1	106	46	88	101	57	84	96	52	86	101	51.6667	86	1710	1	1	5/19/1974	42	2	3	2	12/29/1982	34	2	3	2	3	1	1	1	1	1	0	0	0	0	0	0
26322	0	0	0	0	1	7	2	1	129.5	24.9	14.85	1	96	58	90	107	47	71	102	50	87	101.667	51.6667	82.6667	1789	1	1	11/15/1980	36	2	3	2	4/15/1983	33	2	3	2	4	2	1	1	2	2	0	0	0	0	0	0
26323	0	0	0	0	1	8	2	1	135.5	47.2	25.71	1	94	56	105	90	49	104	99	50	109	94.3333	51.6667	106	2018	2	0	1/9/1988	27	1	3	2	5/9/1987	28	1	3	2	4	2	1	1	2	2	0	0	0	0	0	0
26324	0	0	0	0	1	7	2	1	135.2	27.8	15.21	1	96	52	95	115	55	97	90	47	101	100.333	51.3333	97.6667	1610	1	1	3/5/1981	35	2	3	2	1/20/1983	33	2	3	2	3	1	1	1	1	1	1	1	0	0	0	0
26325	1	2		1	1	7	2	1	128.9	21.4	12.88	1	102	61	116	113	65	120	106	55	123	107	60.3333	119.667	1536	1	1	2/15/1982	34	2	3	2	10/15/1985	31	2	3	2	4	2	1	1	2	2	1	1	0	1	0	0
26326	0	0	0	0	1	8	2	1	143.4	52	25.29	1	107	61	95	107	63	99	111	55	95	108.333	59.6667	96.3333	2058	1	2	1/25/1960	55	2	3	2	11/15/1976	39	2	2	1	6	2	1	1	1	1	0	0	0	0	0	0
26327	0	0	0	0	1	11	2	1	134	26.6	14.81	1	118	65	122	110	70	118	116	74	117	114.667	69.6667	119	653	1	1	11/16/1978	34	2	2	1	4/19/1977	35	2	2	1	3	1	2	1	1	1	1	1	0	0	0	0
26328	0	0	0	0	1	8	2	1	129	28.5	17.13	1	109	56	89	102	47	89	106	56	99	105.667	53	92.3333	1666	1	1	6/13/1988	27	1	3	2	7/4/1990	25	1	3	2	5	2	1	1	1	1	1	0	0	0	0	0
26329	1	2		1	1	8	2	1	133.4	43.8	24.61	1	117	74	104	120	70	108	117	72	109	118	72	107	1880	1	1	12/15/1987	28	1	2	1	9/15/1991	24	1	1	1	4	2	1	1	1	1	1	0	0	0	0	0
26330	0	0	0	0	1	9	3	2	137.7	30.6	16.14	1	104	59	83	87	57	97	104	53	89	98.3333	56.3333	89.6667	1739	2	0	2/7/1984	30	2	3	2	1/26/1988	26	1	2	1	3	1	1	1	1	1	0	0	0	0	0	0
26332	0	0	0	0	2	9	3	2	136.6	30.4	16.29	1	94	60	99	95	70	98	100	47	102	96.3333	59	99.6667	1554	2	0	12/3/1983	31	2	1	1	2/15/1978	36	2	1	1	3	1	1	1	1	1	1	1	0	0	0	0
26333	0	0	0	0	1	9	3	2	145	40.2	19.12	1	102	60	102	111	58	101	106	59	96	106.333	59	99.6667	2399			12/16/1972	42	2	1	1	7/6/1980	34	2	1	1	2	1	1	1	1	1	0	0	0	0	0	0
26334	0	0	0	0	1	8	3	2	139.1	43	22.22	1	105	64	116	93	61	119	101	58	112	99.6667	61	115.667	2357	2	0	3/23/1982	33	2	3	2	11/8/1987	28	1	3	2	3	1	1	1	1	1	0	0	0	0	0	0
26335	1	1	1		2	9	3	2	138.3	29.6	15.48	1	108	55	87	119	62	104	119	58	99	115.333	58.3333	96.6667	1730			5/31/1986	28	1	3	2	2/1/1987	27	1	3	2	4	2					1	1	0	0	0	0
26336	1	1	1		1	8	3	2	140.2	31.2	15.87	1	111	58	103	99	46	100	104	57	102	104.667	53.6667	101.667	1742	2	0	11/2/1987	28	1	3	2	10/25/1987	28	1	3	2	4	2	1	1	1	1	1	1	0	0	0	0
26337	0	0	0	0	1	8	3	2	132.6	27	15.36	1	103	64	98	100	61	94	102	59	97	101.667	61.3333	96.3333	1750	2	0	3/15/1990	25	1	2	1	6/15/1991	24	1	3	2	3	1	1	1	1	1	0	0	0	0	0	0
26338	1	2		1	1	8	3	2	147.1	60.9	28.14	1	132	66	98	124	59	96	110	55	97	122	60	97	2353	2	0	8/15/1990	25	1	3	2	3/15/1991	24	1	3	2	5	2	1	1	2	2	0	0	0	0	0	0
26339	0	0	0	0	2	9	3	2	134.3	25.3	14.03	1	110	61	119	112	65	110	107	59	115	109.667	61.6667	114.667	1693	2	0	4/19/1988	26	1	2	1	2/19/1991	23	1	3	2	3	1	1	1	1	1	0	0	0	0	0	0
26340	0	0	0	0	2	9	3	2	129	27.2	16.35	1	112	65	105	110	63	115	106	62	121	109.333	63.3333	113.667	848	1	1	9/29/1985	29	1	3	2	8/20/1986	28	1	2	1	4	2	1	1	1	1	1	0	0	0	0	0
26341	1	2		1	1	8	3	2	127.7	25.5	15.64	1	113	57	114	98	47	118	98	44	115	103	49.3333	115.667	1533	2	0	12/25/1989	26	1	3	2	1/18/1990	25	1	2	1	1	1	1	1	1	1	1	1	0	0	0	0
26342	0	0	0	0	2	9	3	2	126	22.3	14.05	1	103	59	110	89	51	108	98	50	107	96.6667	53.3333	108.333	1212	1	1	5/7/1990	24	1	2	1	4/13/1990	24	1	3	2	4	2	1	1	1	1	0	0	0	0	0	0
26343	0	0	0	0	2	9	3	2	146.9	36.8	17.05	1	108	53	93	101	55	103	94	55	103	101	54.3333	99.6667	2102	2	0	9/11/1986	28	1	3	2	10/27/1986	28	1	3	2	3	1	1	1	1	1	0	0	0	0	0	0
26344	0	0	0	0	2	9	3	2	137.6	33.7	17.8	1	109	63	115	105	62	113	104	63	113	106	62.6667	113.667	1196	2	0	1/8/1987	27	1	3	2	8/1/1986	28	1	3	2	3	1	1	1	1	1	0	0	0	0	0	0
26345	0	0	0	0	1	9	3	2	141.5	34.4	17.18	1	90	54	72	88	48	74	97	46	70	91.6667	49.3333	72	2280	1	1	11/23/1986	28	1	3	2	6/24/1987	27	1	3	2	4	2	1	1	4	2	0	0	0	0	0	0
26346	1	2		1	1	9	3	2	151	47.8	20.96	1	109	48	82	109	51	88	111	48	88	109.667	49	86	2366	2	0	5/15/1983	31	2	2	1	6/15/1984	30	2	2	1	4	2	1	1	4	2	1	0	0	0	0	0
26347	0	0	0	0	1	8	3	2	140.2	34.2	17.4	1	108	60	115	105	59	109	104	57	114	105.667	58.6667	112.667	1930	2	0	1/23/1987	28	1	3	2	10/4/1988	27	1	3	2	5	2	1	1	1	1	1	1	0	0	0	0
26348	0	0	0	0	2	8	3	2	130.9	22.5	13.13	1	93	56	96	85	48	100	92	45	99	90	49.6667	98.3333	1817	2	0	4/15/1983	32	2	4	2	9/15/1985	30	2	3	2	4	2	1	1	1	1	1	1	0	0	0	0
26349	1	2		1	2	9	3	2	148	36.6	16.71	1	127	81	118	124	76	131	110	81	132	120.333	79.3333	127	2023	2	0	10/16/1986	28	1	3	2	12/12/1988	26	1	3	2	4	2	1	1	3	2	0	0	0	0	0	0
26350	0	0	0	0	2	9	3	2	140.8	33.9	17.1	1	122	67	97	107	89	101	103	72	102	110.667	76	100	1584	1	1	9/10/1985	29	1	1	1	7/9/1985	29	1	1	1	3	1	1	1	1	1	1	0	0	0	0	0
26351	1	1	1		1	8	3	2	141.2	41.2	20.66	1	104	58	87	106	55	88	100	65	99	103.333	59.3333	91.3333	2205	1	1	2/2/1984	31	2	3	2	5/30/1986	29	1	3	2	4	2	1	1	1	1	1	1	1	2	1	0
26352	0	0	0	0	2	9	3	2	141	30.1	15.14	1	115	70	92	121	73	98	109	69	100	115	70.6667	96.6667	1471	1	1	7/7/1980	34	2	1	1	9/16/1982	32	2	2	1	3	1					1	1	0	0	0	0
26355	0	0	0	0	2	9	3	2	136.3	30.8	16.58	1	102	55	96	97	48	88	97	48	95	98.6667	50.3333	93	1439	1	1	1/14/1977	37	2	2	1	10/17/1984	30	2	2	1	4	2	1	1	2	2	0	0	0	0	0	0
26356	1	2		1	2	9	3	2	137.5	32.3	17.08	1	102	55	109	97	57	110	96	51	110	98.3333	54.3333	109.667	1299	1	1	7/15/1987	27	1	3	2	4/15/1987	27	1	2	1	4	2	1	1	2	2	1	1	0	1	0	0
26357	1	1	1		1	8	3	2	130	26.6	15.74	1	93	52	95	84	40	86	87	41	83	88	44.3333	88	1242	1	1	12/15/1985	30	2	3	2	10/15/1985	30	2	3	2	5	2	2	1	1	1	0	0	0	0	0	0
26358	1	1	1		1	8	3	2	134	41.1	22.89		119	66	95	118	68	108	98	75	100	111.667	69.6667	101	1750	1	1	9/16/1987	28	1	2	1	2/12/1991	24	1	2	1	3	1	1	1	2	2	0	0	0	0	0	0
26359	0	0	0	0	2	8	3	2	137.8	36.5	19.22	1	114	62	98	112	54	95	111	57	98	112.333	57.6667	97	1504	2	0	4/15/1989	26	1	3	2	7/15/1988	27	1	3	2	4	2	1	1	1	1	1	1	0	0	0	1
26360	1	2		1	2	9	3	2	139.9	38.1	19.47	1	109	59	103	104	59	102	107	55	103	106.667	57.6667	102.667	2246			9/6/1971	43	2	2	1	9/21/1984	30	2	2	1	3	1	1	1	2	2	1	1	0	1	0	0
26361	0	0	0	0	1	9	3	2	141	29.5	14.84	1	105	61	91	100	56	95	97	55	103	100.667	57.3333	96.3333	2160	2	0	7/15/1982	32	2	3	2	6/15/1986	28	1	2	1	3	1	1	1	1	1	0	0	0	0	0	0
26362	0	0	0	0	2	8	3	2	137	30.8	16.41	1	111	62	100	110	68	101	119	74	106	113.333	68	102.333	1940	1	1	5/15/1979	36	2	2	1	6/15/1984	31	2	2	1	4	2	1	1	1	1	1	0	0	0	0	0
26363	1	1	1		2	8	3	2	132	23.6	13.54	1	120	42	92	98	49	99	97	47	101	105	46	97.3333	1509	1	1	2/26/1990	25	1	3	2	10/11/1990	25	1	2	1	4	2	1	1	1	1	0	0	0	0	0	0
26364	0	0	0	0	1	8	3	2	153.4	63.6	27.03	1	113	63	95	111	67	93	107	50	86	110.333	60	91.3333		2	0	7/24/1989	26	1	3	2	2/25/1991	24	1	3	2	4	2	1	1	4	2	1	1	0	0	0	0
26365	0	0	0	0	1	9	3	2	139	41.2	21.32	1	104	56	73	105	53	79	105	53	75	104.667	54	75.6667	2149	1	1	9/10/1991	23	1	2	1	5/15/1990	24	1	2	1	4	2	1	1	1	1	0	0	0	0	0	0
26366	0	0	0	0	1	9	3	2	145.6	49.4	23.3	1	123	64	95	128	67	92	124	64	94	125	65	93.6667	1960	2	0	11/27/1964	50	2	1	1	4/20/1966	48	2	1	1	3	1	1	1	1	1	0	0	0	0	0	0
26367	1	2		1	1	8	3	2	139	33.3	17.24	1	113	60	96	113	51	97	118	61	102	114.667	57.3333	98.3333	1554	1	1	8/15/1973	42	2	1	1	6/26/1981	34	2	3	2	3	1	1	1	2	2	0	0	0	0	0	0
26368	0	0	0	0	1	9	3	2	150.6	61.1	26.94	1	105	79	74	106	76	100	121	48	111	110.667	67.6667	95	2302	1	1	10/15/1986	28	1	2	1	11/15/1987	27	1	3	2	4	2	1	1	4	2	1	0	0	0	0	0
26369	0	0	0	0	1	9	3	2	138.3	29	15.16	1	114	54	106	112	63	116	126	99	122	117.333	72	114.667	1995	2	0	2/10/1983	31	2	3	2	9/17/1985	29	1	2	1	4	2	2	1	2	2	0	0	0	0	0	0
26371	1	2		1	1	9	3	2	148.3	53	24.1	1	110	80	91	107	56	93	112	58	95	109.667	64.6667	93	2965	2	0	11/12/1966	48	2	1	1	11/8/1982	32	2	3	2	3	1	1	1	2	2	0	0	0	0	0	0
26372	0	0	0	0	2	8	3	2	130.5	20.7	12.15	1	88	56	99	88	52	107	109	44	105	95	50.6667	103.667	1146	2	0	9/16/1987	28	1	2	1	4/16/1990	25	1	2	1	4	2	1	1	2	2	0	0	0	0	0	0
26373	0	0	0	0	1	9	3	2	144.1	33.1	15.94	1	104	57	89	103	49	103	103	51	97	103.333	52.3333	96.3333	2146	1	1	1/2/1987	27	1	3	2	8/30/1987	27	1	3	2	5	2	1	1	2	2	1	1	0	0	0	0
26374	0	0	0	0	2	8	3	2	135.5	32.3	17.59	1	111	57	93	108	63	98	105	61	89	108	60.3333	93.3333	1332	2	0	5/12/1982	33	2	3	2	11/16/1983	32	2	2	1	4	2	1	1	1	1	1	1	0	0	0	0
26375	0	0	0	0	2	8	3	2	121.1	19.2	13.09	1	97	58	101	97	49	103	90	42	109	94.6667	49.6667	104.333	832	1	1	3/24/1987	28	1	2	1	12/30/1989	26	1	3	2	3	1	1	1	1	1	0	0	0	0	0	0
26376	1	1	1		1	8	3	2	139.5	44.6	22.92	1	109	63	103	110	61	105	109	60	70	109.333	61.3333	92.6667	1161	2	0	6/5/1989	26	1	3	2	11/5/1992	23	1	3	2	3	1	1	1	2	2	1	1	0	0	0	0
26377	0	0	0	0	1	8	3	2	137.6	48.5	25.62	1	106	46	106	118	59	93	110	59	92	111.333	54.6667	97	2075	2	0	8/16/1982	33	2			10/18/1982	33	2			3	1	1	1	4	2	0	0	0	0	0	0
26378	1	1	1		1	8	3	2	124	29.8	19.38	1	94	61	99	90	68	104	101	58	113	95	62.3333	105.333	1566	1	1	5/15/1975	40	2	2	1	12/15/1981	34	2	2	1	2	1	1	1	1	1	0	0	0	0	0	0
26379	1	1	1		1	9	3	2	147.2	49.2	22.71	1	118	69	93	112	66	94	100	39	104	110	58	97	1796	1	1	8/30/1987	27	1	3	2	12/6/1987	27	1	3	2	4	2	1	1	1	1	0	0	0	0	0	0
26380	0	0	0	0	1	9	3	2	146.6	63.4	29.5	1	136	73	113	129	65	119	125	73	113	130	70.3333	115	2325	1	1	4/4/1990	24	1	2	1	8/29/1992	22	1	2	1	4	2	1	1	1	1	1	1	0	0	0	0
26381	0	0	0	0	1	9	3	2	131	41.5	24.18	1	120	73	70	119	72	67	119	74	69	119.333	73	68.6667	1369			12/31/1978	36	2	2	1	10/10/1978	36	2	2	1	4	2	1	1	4	2	1	1	0	0	0	0
26382	0	0	0	0	1	8	3	2	145	63.3	30.11	1	117	77	100	115	64	104	127	59	83	119.667	66.6667	95.6667	1873	1	1	1/26/1983	32	2	2	1	6/26/1983	32	2	2	1	3	1	1	1	2	2	1	1	0	0	0	0
26383	0	0	0	0	1	9	3	2	149.8	50.6	22.55	1	108	73	98	106	72	96	114	69	106	109.333	71.3333	100	2079	1	1	1/15/1990	24	1	2	1	1/15/1991	23	1	2	1	3	1	1	1	2	2	1	1	0	0	0	0
26384	0	0	0	0	2	8	3	2	141.1	46.4	23.31	1	116	59	112	115	77	126	111	69	117	114	68.3333	118.333	1927	2	0	6/13/1989	26	1	2	1	9/13/1985	30	2	2	1	4	2	1	1	3	2	0	0	0	0	0	0
26385	1	1	1		2	9	3	2	132.9	31.7	17.95	1	121	67	126	105	65	126	113	59	118	113	63.6667	123.333	1502	2	0	5/10/1988	26	1	3	2	12/29/1988	26	1	3	2	4	2	1	1	1	1	0	0	0	0	0	0
26386	1	2		1	1	8	3	2	140.6	45.4	22.97	1	124	72	102	114	62	93	112	70	97	116.667	68	97.3333	1514	1	1	7/23/1986	29	1	3	2	12/21/1988	27	1	3	2	3	1	1	1	1	1	1	0	0	1	0	0
26387	0	0	0	0	2	9	3	2	134.3	32.9	18.24	1	110	65	105	106	56	104	109	61	107	108.333	60.6667	105.333	1214	1	1	11/8/1980	34	2	2	1	3/9/1984	30	2	2	1	3	1	1	1	1	1	1	1	0	0	0	0
26388	0	0	0	0	2	9	3	2	128.9	20.2	12.16	1	108	60	97	103	56	97	110	61	105	107	59	99.6667	1403	2	0	7/15/1977	37	2	1	1	9/15/1983	31	2	2	1	3	1	1	1	1	1	0	0	0	0	0	0
26389	1	2		1	1	9	3	2	130.8	26.1	15.26	1	106	71	131	94	53	113	91	62	113	97	62	119	1935	1	1	8/6/1980	34	2	2	1	10/16/1979	35	2	2	1	5	2	1	1	1	1	1	1	0	0	0	0
26390	0	0	0	0	1	9	3	2	136.6	33.3	17.85	1	113	58	100	112	58	106	110	50	108	111.667	55.3333	104.667	911	1	1	10/29/1978	36	2	2	1	6/23/1979	35	2	2	1	4	2	1	1	1	1	1	1	0	0	0	0
26391	1	1	1		2	9	3	2	148	50.6	23.1	1	104	61	87	108	45	87	104	48	83	105.333	51.3333	85.6667	2034	1	1	1/28/1974	40	2	3	2	4/3/1984	30	2	3	2	5	2	1	1	1	1	0	0	0	0	0	0
26392	0	0	0	0	1	9	3	2	142.8	30.3	14.86	1	105	65	103	99	47	101	114	81	82	106	64.3333	95.3333	1724	1	1	11/3/1987	27	1	1	1	9/18/1990	24	1	1	1	5	2	1	1	2	2	1	0	0	0	0	0
26393	0	0	0	0	1	9	3	2	141.1	34	17.08	1	117	70	107	112	64	109	112	68	107	113.667	67.3333	107.667	1972	1	1	8/21/1990	24	1	3	2	8/25/1990	24	1	2	1	4	2	2	1	1	1	0	0	0	0	0	0
26394	0	0	0	0	2	9	3	2	139.9	42.4	21.66	1	116	75	105	104	60	89	97	73	105	105.667	69.3333	99.6667	1769	1	2	5/25/1978	36	2	1	1	12/20/1975	39	2	3	2	5	2	1	1	1	1	0	0	0	0	0	0
26396	1	1	1		2	9	3	2	150.6	34.4	15.17	1	128	68	122	123	74	122	122	71	127	124.333	71	123.667	2012	2	0	5/15/1980	34	2	2	1	6/15/1982	32	2	3	2	4	2	1	1	2	2	0	0	0	0	0	0
26398	0	0	0	0	1	9	3	2	145.6	45.6	21.51	1	106	55	98	114	63	99	115	63	105	111.667	60.3333	100.667	2151	2	0	11/15/1989	25	1	2	1	4/15/1991	23	1	2	1	3	1	1	1	1	1	1	1	0	0	0	0
26399	0	0	0	0	2	9	3	2	129	23.5	14.12	1	100	65	95	104	56	94	102	62	96	102	61	95	2279	2	0	4/13/1989	25	1	2	1	6/19/1991	23	1	3	2	3	1	1	1	1	1	0	0	0	0	0	0
26400	1	2		1	1	9	3	2	160.5	75.1	29.15	1	143	82	107	145	77	106	137	78	109	141.667	79	107.333	2495	2	0	12/13/1989	25	1	2	1	6/16/1989	25	1	2	1	3	1	1	1	1	1	0	0	0	0	0	0
26401	0	0	0	0	1	9	3	2	141.2	44.7	22.42	1	129	72	105	121	69	106	116	68	108	122	69.6667	106.333	1884	1	1	10/23/1982	32	2	3	2	2/5/1983	31	2	2	1	4	2	1	1	1	1	1	1	0	0	0	0
26402	0	0	0	0	1	8	3	2	136.8	29.4	15.71	1	99	59	82	91	52	83	103	48	84	97.6667	53	83	2106	1	1	3/10/1990	25	1	3	2	11/1/1989	26	1	2	1	4	2	1	1			0	0	0	0	0	0
26403	0	0	0	0	1	9	3	2	139	36.6	18.94	1	113	64	90	111	70	90	107	69	111	110.333	67.6667	97	2019	1	1	11/8/1986	28	1	3	2	6/9/1988	26	1	3	2	5	2	1	1	1	1	0	0	0	0	0	0
26404	0	0	0	0	2	9	3	2	135.1	27.9	15.29	1	106	59	102	97	55	104	97	55	97	100	56.3333	101	1862			3/28/1983	31	2	3	2	1/19/1987	27	1	2	1	1	1					1	1	0	0	0	0
26405	0	0	0	0	2	9	3	2	132.5	19.4	11.05	1	99	52	83	96	51	88	92	54	91	95.6667	52.3333	87.3333	1604	2	0	4/6/1990	24	1	3	2	9/9/1989	25	1	3	2	4	2	1	1	2	2	1	1	0	0	0	0
26406	0	0	0	0	2	9	3	2	133.9	34.2	19.08	1	103	58	84	101	56	85	102	61	88	102	58.3333	85.6667	2051	2	0	12/5/1979	35	2	2	1	1/21/1984	30	2	2	1	2	1	1	1	2	2	1	1	0	0	0	0
26407	0	0	0	0	2	9	3	2	129.3	21.2	12.68	1	84	51	78	83	52	77	84	46	72	83.6667	49.6667	75.6667	1612	1	1	9/29/1988	26	1	2	1	6/4/1991	23	1	2	1	4	2	1	1	1	1	0	0	0	0	0	0
26408	1	2		1	1	9	3	2	145.3	31.9	15.11	1	105	55	81	105	61	85	92	59	91	100.667	58.3333	85.6667	1180	1	1	6/22/1987	27	1	2	1	12/4/1987	27	1	2	1	4	2	1	1	1	1	1	1	0	0	0	0
26409	0	0	0	0	1	8	3	2	125.8	23	14.53	1	93	43	102	87	51	97	97	49	103	92.3333	47.6667	100.667	1656	1	1	9/29/1991	24	1	1	1	10/11/1990	25	1	1	1	1	1	1	1	1	1	0	0	0	0	0	0
26410	0	0	0	0	2	8	3	2	128	22.9	13.98	1	96	51	77	93	53	100	94	57	106	94.3333	53.6667	94.3333	1598	1	1	9/27/1981	34	2	2	1	7/5/1989	26	1	3	2	4	2	1	1	4	2	0	0	0	0	0	0
26411	0	0	0	0	2	9	3	2	139	41.2	21.32	1	108	80	108	103	60	106	108	63	107	106.333	67.6667	107	1773	1	1	12/1/1986	28	1	3	2	11/6/1989	25	1	3	2	5	2	1	1	1	1	0	0	0	0	0	0
26412	1	2		1	1	8	3	2	144	48.1	23.2	1	113	67	92	116	64	99	110	64	93	113	65	94.6667	1861	1	1	3/5/1987	28	1	3	2	4/2/1987	28	1	2	1	3	1	1	1	1	1	1	1	0	0	0	0
26413	1	1	1		1	8	3	2	138.4	38.6	20.15	1	102	71	102	102	41	94	99	52	96	101	54.6667	97.3333	2308	2	0	3/9/1988	27	1	2	1	3/3/1988	27	1	2	1	3	1	1	1	1	1	1	0	0	0	0	0
26414	0	0	0	0	2	8	3	2	132.5	24.2	13.78	1	98	56	103	93	58	112	109	56	104	100	56.6667	106.333	2359	1	1	10/31/1985	30	2	5	2	7/20/1988	27	1	4	2	1	1	1	1	1	1	1	1	0	0	0	0
26415	1	2		1	1	9	3	2	133.2	28.1	15.84	1	107	79	54	100	51	92	91	50	86	99.3333	60	77.3333	1751	1	1	4/15/1989	25	1	3	2	9/15/1988	26	1	3	2	4	2	1	1	1	1	0	0	0	0	0	0
26416	0	0	0	0	2	8	3	2	133	28	15.83	1	101	60	95	100	59	104	103	58	99	101.333	59	99.3333	1490	1	1	11/30/1981	34	2	3	2	8/12/1982	33	2	2	1	4	2	1	1	1	1	0	0	0	0	0	0
26417	0	0	0	0	2	9	3	2	148.9	32.3	14.57	1	99	53	90	104	45	90	83	57	93	95.3333	51.6667	91	1850	1	1	7/27/1986	28	1	3	2	6/27/1989	25	1	3	2	3	1	1	1	1	1	0	0	0	0	0	0
26418	1	2		1	1	8	3	2	138.4	28.8	15.04	1	98	66	100	97	65	102	90	62	107	95	64.3333	103	1586	1	1	12/21/1971	44	2	2	1	8/29/1976	39	2	3	2	5	2	1	1	3	2	0	0	0	0	0	0
26419	0	0	0	0	1	9	3	2	139.2	41.9	21.62	1	93	51	77	95	45	75	94	46	78	94	47.3333	76.6667	1932	1	1	12/15/1982	32	2	2	1	3/15/1985	29	1	3	2	4	2	1	1	4	2	0	0	0	0	0	0
26420	0	0	0	0	2	9	3	2	133	21.9	12.38	1	111	65	105	102	56	112	108	52	104	107	57.6667	107	1118	2	0	4/22/1985	29	1	2	1	2/12/1988	26	1	2	1	3	1	1	1	1	1	0	0	0	0	0	0
26421	0	0	0	0	2	8	3	2	136.5	32.1	17.23	1	109	66	100	102	66	96	98	59	100	103	63.6667	98.6667	2167	1	1	4/20/1983	32	2	1	1	9/21/1980	35	2	2	1	6	2	1	1	1	1	0	0	0	0	0	0
26422	0	0	0	0	2	9	3	2	136.2	24.7	13.32	1	107	63	83	100	55	96	96	56	95	101	58	91.3333	1417	1	1	3/1/1989	25	1	3	2	8/24/1989	25	1	3	2	4	2	1	1	1	1	1	1	0	0	0	0
26424	0	0	0	0	2	8	3	2	134.7	35.7	19.68	1	106	59	95	102	53	98	99	55	98	102.333	55.6667	97	1901	2	0	1/15/1986	29	1	2	1	4/15/1981	34	2	3	2	4	2	1	1	1	1	0	0	0	0	0	0
26425	0	0	0	0	1	8	3	2	132	25	14.35	1	98	59	94	104	53	92	89	51	94	97	54.3333	93.3333	1165	2	0	2/15/1979	36	2	2	1	9/4/1982	33	2	2	1	3	1	1	1	1	1	0	0	0	0	0	0
26426	0	0	0	0	1	8	3	2	137.1	27.4	14.58	1	112	60	95	111	54	96	107	48	91	110	54	94	990			3/21/1980	35	2	3	2	11/21/1988	27	1	2	1	4	2		1	1	1	1	1	0	0	0	0
26427	0	0	0	0	1	9	3	2	144.3	36.9	17.72	1	106	56	91	110	55	91	98	53	89	104.667	54.6667	90.3333	2308	2	0	7/6/1985	29	1	1	1	8/16/1989	25	1	1	1	3	1	1	1			0	0	0	0	0	0
26428	0	0	0	0	1	9	3	2	133.9	26.5	14.78	1	99	53	101	100	53	97	102	50	102	100.333	52	100	2207	1	1	2/8/1982	32	2	1	1	4/20/1988	26	1	1	1	3	1	1	1	1	1	1	0	0	0	0	0
26429	0	0	0	0	1	9	3	2	140.3	43.2	21.95	1	141	87	103	125	72	91	125	66	95	130.333	75	96.3333	464	1	2	6/1/1980	34	2	2	1	5/1/1979	35	2	2	1	3	1	1	1	1	1	0	0	0	0	0	0
26430	0	0	0	0	2	8	3	2	133.1	30.7	17.33	1	94	53	109	94	50	104	92	51	115	93.3333	51.3333	109.333	1532	2	0	10/2/1981	34	2	3	2	9/30/1985	30	2	3	2	4	2	1	1	1	1	0	0	0	0	0	0
26431	1	2		1	1	10	3	2	139.7	27.6	14.14	1	94	54	103	88	56	94	86	47	91	89.3333	52.3333	96	2318	2	0	10/27/1985	28	1	3	2	12/30/1985	28	1	3	2	5	2	1	1	1	1	0	0	0	0	0	0
26432	0	0	0	0	1	8	3	2	137.9	41.5	21.82	1	124	65	96	115	59	105	117	65	103	118.667	63	101.333	2379	2	0	6/22/1980	35	2	1	1	10/24/1985	30	2	1	1	1	1	1	1	4	2	0	0	0	0	0	0
26434	0	0	0	0	2	9	3	2	142	28.7	14.23	1	126	65	94	119	66	94	117	62	98	120.667	64.3333	95.3333	1197	1	1	10/15/1988	26	1	3	2	9/15/1990	24	1	3	2	5	2	1	1	1	1	1	0	0	0	0	0
26435	0	0	0	0	2	9	3	2	130.8	20.9	12.22	1	99	52	92	88	53	96	94	52	93	93.6667	52.3333	93.6667	1139	1	1	10/25/1988	26	1	3	2	11/22/1988	26	1	3	2	5	2	1	1	1	1	0	0	0	0	0	0
26436	0	0	0	0	2	8	3	2	129.1	22.6	13.56	1	80	49	106	77	48	108	91	55	121	82.6667	50.6667	111.667	1322	2	0	8/8/1982	33	2	3	2	11/7/1987	28	1	2	1	3	1	1	1	1	1	1	1	0	0	0	0
26437	1	2		1	1	8	3	2	137.5	38.7	20.47	1	128	67	100	97	56	102	107	54	104	110.667	59	102	1977	2	0	7/27/1985	30	2	3	2	6/26/1986	29	1	3	2	3	1	1		2	2	0	0	0	0	0	0
26438	0	0	0	0	1	9	3	2	137.4	31.3	16.58	1	104	52	78	99	53	80	93	60	82	98.6667	55	80	1751	1	1	2/15/1988	26	1	2	1	4/2/1989	25	1	2	1	3	1	1	1	1	1	0	0	0	0	0	0
26439	1	2		1	1	9	3	2	141.6	29.6	14.76	1	101	69	111	94	57	106	92	61	112	95.6667	62.3333	109.667	2312	1	1	8/8/1987	27	1	3	2	2/26/1988	26	1	2	1	5	2	1	1	2	2	1	1	0	0	0	0
26440	0	0	0	0	1	9	3	2	148.2	31.9	14.52	1	121	66	103	112	54	93	115	56	99	116	58.6667	98.3333	1845	1	1	4/21/1988	26	1	2	1	11/25/1988	26	1	2	1	3	1	1	1	1	1	1	1	0	0	0	0
26441	0	0	0	0	1	8	3	2	140.3	47.8	24.28	1	115	62	110	118	67	116	107	63	112	113.333	64	112.667	1734	1	1	3/11/1990	25	1	2	1	10/25/1990	25	1	2	1	3	1	1	1	2	2	0	0	0	0	0	0
26442	1	2		1	1	9	3	2	138.1	39.7	20.82	1	104	57	115	105	60	108	103	53	99	104	56.6667	107.333	1145	2	0	4/26/1990	24	1	2	1	7/26/1987	27	1	2	1	3	1	1	1	1	1	1	1	0	0	0	0
26443	0	0	0	0	2	8	3	2	136.1	39.1	21.11	1	113	55	104	101	67	105	89	42	107	101	54.6667	105.333	1332	1	1	12/1/1990	25	1	2	1	2/20/1991	24	1	2	1	1	1	1	1	1	1	0	0	0	0	0	0
26444	0	0	0	0	1	9	3	2	145.4	52.5	24.83	1	124	80	124	124	72	119	117	75	122	121.667	75.6667	121.667	1021	2	0	3/31/1988	26	1	2	1	2/28/1991	23	1	3	2	5	2	1	1	1	1	1	1	0	0	0	0
26445	0	0	0	0	2	9	3	2	135	36.3	19.92	1	97	77	110	99	56	106	97	62	100	97.6667	65	105.333	1881	2	0	12/30/1989	25	1	3	2	8/1/1989	25	1	2	1	4	2	1	1	1	1	0	0	0	0	0	0
26446	0	0	0	0	1	9	3	2	126.3	21	13.16	1	112	58	110	103	49	102	110	58	102	108.333	55	104.667	1785	1	1	9/5/1987	27	1	2	1	4/21/1989	25	1	2	1	3	1	1	1	3	2	1	0	0	0	0	1
26447	0	0	0	0	2	8	3	2	132	25.4	14.58	1	103	64	69	99	60	73	99	62	79	100.333	62	73.6667	1691	2	0	8/27/1984	31	2	3	2	6/2/1984	31	2	3	2	5	2	1	1	1	1	1	0	0	0	0	0
26448	0	0	0	0	2	10	3	2	133.6	21.4	11.99	1	107	67	87	114	67	95	108	69	91	109.667	67.6667	91	1876	1	2	11/29/1978	35	2	2	1	11/1/1981	32	2	1	1	3	1	1	1	2	2	0	0	0	0	0	0
26449	0	0	0	0	2	9	3	2	138.1	26.9	14.1	1	147	92	136	133	83	140	128	86	140	136	87	138.667	1413	1	1	11/14/1978	36	2	3	2	9/18/1977	37	2	2	1	3	1	1	1	1	1	1	1	0	0	0	0
26450	0	0	0	0	2	9	3	2	145.1	40.5	19.24	1	123	65	85	113	60	87	110	58	88	115.333	61	86.6667	1556	2	0	1/1/1987	27	1	2	1	5/18/1982	32	2	2	1	4	2	1	1	1	1	0	0	0	0	0	0
26451	0	0	0	0	1	9	3	2	145.3	44.3	20.98	1	125	75	100	132	79	101	137	81	99	131.333	78.3333	100	2252	2	0	12/17/1987	27	1	3	2	1/20/1990	24	1	3	2	1	1	1	1	1	1	0	0	0	0	0	0
26453	0	0	0	0	1	8	3	2	142.8	32.9	16.13	1	118	66	96	128	63	97	113	63	98	119.667	64	97	1713	2	0	6/3/1987	28	1	3	2	9/13/1988	27	1	3	2	4	2	1	1	2	2	0	0	0	0	0	0
26454	0	0	0	0	2	9	3	2	134.3	31.6	17.52	1	106	65	81	102	50	96	101	55	93	103	56.6667	90	1669	2	0	5/10/1987	27	1	2	1	11/27/1987	27	1	3	2	5	2	1	1	2	2	1	1	0	0	0	0
26455	0	0	0	0	2	9	3	2	144.6	39.1	18.7	1	107	56	87	100	45	94	109	54	92	105.333	51.6667	91	1564	1	2	10/19/1990	24	1	2	1	9/17/1993	21	1	2	1	2	1	1	1	1	1	1	1	0	0	0	0
26456	0	0	0	0	1	8	3	2	140	37	18.88	1	86	57	84	90	54	90	91	52	93	89	54.3333	89	2379	1	1	4/16/1986	29	1	3	2	10/5/1988	27	1	3	2	4	2	1	1	2	2	0	0	0	0	0	0
26457	0	0	0	0	1	9	3	2	144.2	54.2	26.07	1	132	61	98	114	52	98	118	69	103	121.333	60.6667	99.6667	2427	1	1	12/8/1987	27	1	3	2	11/13/1987	27	1	3	2	5	2	1	1	1	1	1	1	0	0	0	0
26458	0	0	0	0	2	8	3	2	145.5	45	21.26	1	122	70	91	122	69	91	133	68	93	125.667	69	91.6667	2548	1	1	4/1/1987	28	1	1	1	4/10/1988	27	1	3	2	4	2	1	1	1	1	0	0	0	0	0	0
26459	1	2		1	2	9	3	2	138.6	36.3	18.9	1	122	71	121	117	73	113	116	72	116	118.333	72	116.667	1774	1	1	2/27/1989	25	1	2	1	2/23/1990	24	1	2	1	4	2	1	1	2	2	0	0	0	0	0	0
26463	1	2		1	1	9	3	2	132	21.2	12.17	1	107	68	93	113	65	94	110	61	95	110	64.6667	94	1388	1	1	11/5/1984	30	2	2	1	3/25/1985	29	1	3	2	3	1	1	1	4	2	0	0	0	0	0	0
26464	0	0	0	0	2	8	3	2	146	46.7	21.91	1	132	73	94	123	66	98	126	68	101	127	69	97.6667	1480	2	0	10/28/1990	25	1	2	1	5/21/1990	25	1	2	1	1	1	1	1	3	2	1	1	0	0	0	0
26467	1	1	1		1	9	3	2	137.2	26.3	13.97	1	89	53	84	106	48	83	97	52	91	97.3333	51	86	1491	1	1	9/7/1983	31	2	3	2	2/6/1986	28	1	2	1	5	2	1	1	2	2	0	0	0	0	0	0
26468	0	0	0	0	1	9	3	2	136	25.7	13.89	1	106	54	81	107	63	83	106	51	86	106.333	56	83.3333	1730	1	1	9/7/1983	31	2	3	2	2/6/1986	28	1	2	1	5	2	1	1	2	2	0	0	0	0	0	0
26469	0	0	0	0	2	8	3	2	136	27.9	15.08	1	119	67	102	102	60	88	113	65	103	111.333	64	97.6667	1457	2	0	4/25/1990	25	1	1	1	11/14/1990	25	1	2	1	4	2	1	1	1	1	0	0	0	0	0	0
26470	0	0	0	0	2	8	3	2	138.4	33.1	17.28	1	96	65	110	107	65	111	109	54	112	104	61.3333	111	1774	1	1	7/6/1983	32	2	3	2	10/10/1986	29	1	3	2	5	2	1	1	1	1	1	0	0	0	0	0
26471	1	1	1		1	9	3	2	145.3	47.9	22.69	1	107	57	78	96	45	81	99	51	84	100.667	51	81	2190	2	0	1/18/1992	22	1	3	2	9/21/1989	25	1	3	2	5	2	1	1	2	2	0	0	0	0	0	0
26472	0	0	0	0	1	9	3	2	133.2	27.2	15.33	1	111	67	92	110	64	93	109	59	99	110	63.3333	94.6667	1464	1	1	6/15/1982	32	2	3	2	9/23/1986	28	1	3	2	4	2	1	1	1	1	0	0	0	0	0	0
26473	0	0	0	0	1	8	3	2	130.7	25.7	15.04	1	108	67	84	101	50	77	98	57	80	102.333	58	80.3333	1340	1	1	9/10/1981	34	2	1	1	2/4/1982	33	2	2	1	3	1	1	1	1	1	0	0	0	0	0	0
26474	1	1	1		2	8	3	2	127.7	24.6	15.09	1	90	59	96	97	55	90	92	46	93	93	53.3333	93	1199	1	1	5/7/1984	31	2	2	1	2/17/1988	27	1	1	1	4	2	1	1	1	1	1	1	0	7	3	0
26475	0	0	0	0	2	9	3	2	141	29.3	14.74	1	106	66	85	116	56	91	110	61	94	110.667	61	90	2318	1	1	9/30/1981	33	2	1	1	9/19/1985	29	1	3	2	4	2	1	1	1	1	0	0	0	0	0	0
26476	1	2		1	2	9	3	2	133.1	27.8	15.69	1	108	69	89	100	64	90	89	62	97	99	65	92	1757	1	1	10/15/1980	34	2	3	2	11/15/1979	35	2	2	1	3	1	1	1	1	1	1	1	0	0	0	0
26477	1	1	1		2	9	3	2	141.1	34.3	17.23	1	116	80	102	109	63	111	108	59	104	111	67.3333	105.667	2032	1	1	5/9/1988	26	1	1	1	5/24/1988	26	1	1	1	4	2	1	1	1	1	1	1	0	0	0	0
26478	1	1	1		1	8	3	2	137.7	49.1	25.89	1	116	72	114	115	67	112	111	71	112	114	70	112.667	2054	2	0	10/30/1975	40	2	2	1	10/8/1981	34	2	2	1	4	2	1	1	1	1	1	1	0	0	0	0
26479	0	0	0	0	1	8	3	2	121.9	25.1	16.89	1	103	64	93	106	61	94	105	59	84	104.667	61.3333	90.3333	1586	1	1	11/22/1987	28	1	2	1	2/27/1987	28	1	3	2	3	1	2	1	1	1	1	1	0	0	0	0
26480	0	0	0	0	1	9	3	2	152	49.6	21.47	1	112	65	79	114	64	83	114	65	90	113.333	64.6667	84	2841	1	1	6/1/1987	27	1	3	2	9/19/1988	26	1	3	2	3	1	1	1	1	1	1	1	0	0	0	0
26481	1	2		1	1	9	3	2	137.7	41.7	21.99	1	99	66	76	125	63	76	124	61	80	116	63.3333	77.3333	1800	2	0	3/23/1984	30	2	3	2	2/6/1987	27	1	3	2	4	2	1	1	1	1	1	1	0	0	0	0
26482	1	2		1	1	9	3	2	129.9	21.5	12.74	1	109	60	91	105	56	107	111	63	99	108.333	59.6667	99	1380	2	0	6/26/1988	26	1	2	1	3/5/1991	23	1	3	2	3	1	1	1	1	1	1	1	0	1	0	0
26484	1	1	1		1	9	3	2	130.2	22.3	13.15	1	98	58	82	70	45	81	99	64	85	89	55.6667	82.6667	1730	1	1	10/25/1990	24	1	2	1	1/7/1990	24	1	2	1	3	1	1	1	1	1	0	0	0	0	0	0
26485	1	2		1	1	9	3	2	146.2	35.4	16.56	1	120	58	87	113	56	92	104	57	93	112.333	57	90.6667	2427	1	1	1/15/1983	31	2	2	1	3/9/1987	27	1	2	1	4	2	1	1	2	2	1	0	0	2	0	0
26486	0	0	0	0	2	9	4	2	150.2	47.3	20.97	1	106	60	91	104	50	86	109	53	87	106.333	54.3333	88	2339	1	1	5/19/1984	30	2	2	1	3/15/1987	27	1	3	2	4	2	1	1	2	2	1	1	0	0	0	0
26487	0	0	0	0	2	9	4	2	145.9	45.1	21.19	1	98	62	99	98	62	99	99	58	103	98.3333	60.6667	100.333	2911	2	0	12/14/1988	26	1	2	1	7/11/1989	25	1	2	1	3	1	1	1	1	1	1	1	0	0	0	0
26488	1	2		1	2	9	4	2	135	30.7	16.84	1	95	56	82	100	50	85	104	52	85	99.6667	52.6667	84	1912	1	1	11/22/1987	27	1	1	1	8/26/1988	26	1	1	1	3	1	1	1	1	1	0	0	0	0	0	0
26489	0	0	0	0	1	10	4	2	143	34.3	16.77	1	100	53	97	100	52	92	95	51	96	98.3333	52	95	2464	1	1	11/15/1975	38	2	4	2	11/15/1978	35	2	2	1	4	2	1	1	2	2	0	0	0	0	0	0
26490	0	0	0	0	2	10	4	2	155.9	42.8	17.61	1	104	71	96	95	58	96	105	67	94	101.333	65.3333	95.3333	2419	1	1	9/15/1979	34	2	1	1	4/15/1980	33	2	1	1	4	2	1	1	1	1	0	0	0	0	0	0
26491	0	0	0	0	2	9	4	2	139.1	29.9	15.45	1	97	61	93	92	59	99	92	59	103	93.6667	59.6667	98.3333	1524	2	0	1/4/1986	28	1	2	1	10/29/1985	29	1	3	2	3	1	1	1	4	2	1	1	0	0	0	0
26492	0	0	0	0	1	10	4	2	148.3	57	25.92	1	119	62	92	121	67	92	121	70	92	120.333	66.3333	92	2335	1	1	4/17/1981	32	2	1	1	10/6/1982	31	2	1	1	1	1	1	1	1	1	0	0	0	0	0	0
26493	0	0	0	0	1	10	4	2	159.1	52.7	20.82	1	131	78	109	130	73	97	131	71	101	130.667	74	102.333	3003	2	0	8/30/1986	27	1	2	1	9/4/1988	25	1	2	1	4	2					0	0	0	0	0	0
26494	0	0	0	0	1	10	4	2	155.7	63	25.99	1	130	73	110	128	66	111	125	68	111	127.667	69	110.667	2706	2	0	9/18/1984	29	1	3	2	6/7/1984	29	1	3	2	5	2	1	1	1	1	1	1	0	0	0	0
26495	1	2		1	1	9	4	2	155	69	28.72	1	150	72	105	150	68	101	153	64	105	151	68	103.667	2971	1	1	2/14/1984	30	2	1	1	8/11/1983	31	2	1	1	4	2	1	1	2	2	0	0	0	0	0	0
26496	0	0	0	0	2	9	4	2	148.7	50	22.61	1	123	67	115	114	66	108	117	59	109	118	64	110.667	1318	1	1	1/13/1985	29	1	2	1	3/5/1989	25	1	2	1	3	1	1	1	1	1	1	1	0	0	0	0
26497	0	0	0	0	1	9	4	2	138.9	48.1	24.93	1	109	64	81	99	63	81	110	48	76	106	58.3333	79.3333	2123	2	0	12/31/1987	27	1	3	2	6/17/1988	26	1	3	2	3	1	1	1	2	2	1	1	0	0	0	0
26498	0	0	0	0	2	9	4	2	145	42.1	20.02	1	129	67	101	119	62	102	115	64	101	121	64.3333	101.333	2055	2	0	10/31/1978	36	2	1	1	2/27/1984	30	2	3	2	4	2	1	1	1	1	1	1	0	0	0	0
26499	1	2		1	1	9	4	2	144	52.1	25.13	1	109	60	87	114	67	86	111	64	86	111.333	63.6667	86.3333	2340	1	1	2/16/1987	27	1	3	2	12/23/1988	26	1	3	2	6	2	1	1	2	2	1	1	0	0	0	0
26500	0	0	0	0	1	10	4	2	153.2	64.7	27.57	1	120	69	109	117	69	115	116	69	114	117.667	69	112.667	2841	1	1	11/1/1983	30	2	3	2	5/18/1978	35	2	2	1	4	2	1	1	1	1	0	0	0	0	0	0
26501	0	0	0	0	1	10	4	2	149.8	29.3	13.06	1	114	70	125	104	67	127	103	68	128	107	68.3333	126.667	1621	2	0	11/15/1985	28	1	2	1	1/15/1987	26	1	2	1	3	1	1	1	2	2	0	0	0	0	0	0
26502	0	0	0	0	2	10	4	2	136	33.1	17.9	1	106	61	104	103	58	102	100	61	114	103	60	106.667	2081	1	1	10/29/1988	25	1	3	2	11/4/1987	26	1	3	2	3	1	1	1	1	1	0	0	0	0	0	0
26503	1	2		1	2	9	4	2	138	27.3	14.34	1	108	68	100	113	70	104	106	65	102	109	67.6667	102	2021	1	1	5/15/1986	28	1	3	2	11/16/1985	29	1	3	2	4	2	1	1	3	2	1	1	0	0	0	0
26504	0	0	0	0	2	10	4	2	158.6	47.4	18.84	1	109	62	115	110	61	115	117	55	115	112	59.3333	115	2210	2	0	7/6/1987	26	1	2	1	10/1/1988	25	1	2	1	3	1	1	1	2	2	1	1	0	0	0	0
26505	0	0	0	0	2	10	4	2	151.6	32.5	14.14	1	111	61	108	110	57	79	113	69	108	111.333	62.3333	98.3333	2077	1	2	4/13/1974	39	2	2	1	12/26/1978	35	2	3	2	4	2	1	1	2	2	0	0	0	0	0	0
26507	1	2		1	2	9	4	2	135.8	31	16.81	1	112	66	99	109	62	100	105	51	112	108.667	59.6667	103.667	1998	2	0	8/15/1985	29	1	3	2	8/15/1985	29	1	3	2	4	2	1	1	2	2	1	1	0	0	0	0
26508	1	2		1	1	10	4	2	149.2	34.8	15.63	1	109	62	97	110	64	90	109	65	91	109.333	63.6667	92.6667	2774	2	0	1/9/1985	28	1	3	2	7/26/1984	29	1	2	1	4	2	1	1	1	1	0	0	0	0	0	0
26509	0	0	0	0	2	9	4	2	151.7	45.1	19.6	1	131	68	102	136	63	109	133	70	98	133.333	67	103	2373	1	1	8/27/1983	31	2	3	2	1/5/1986	28	1	2	1	3	1	1	1	1	1	0	0	0	0	0	0
26510	0	0	0	0	1	10	4	2	146.2	31.2	14.6	1	108	65	101	120	52	82	99	56	90	109	57.6667	91	2492	1	1	2/26/1977	36	2	2	1	12/7/1978	35	2	1	1	3	1	1	1	1	1	0	0	0	0	0	0
26511	0	0	0	0	1	10	4	2	132.4	29	16.54	1	90	61	79	101	50	77	94	57	84	95	56	80	1189	1	1	7/3/1985	28	1	1	1	10/16/1985	28	1	1	1	1	1	1	1	2	2	0	0	0	0	0	0
26512	1	2		1	1	10	4	2	154.8	56.3	23.49	1	121	70	90	118	71	94	115	67	88	118	69.3333	90.6667	2902	2	0	3/18/1989	24	1	2	1	1/6/1991	22	1	2	1	5	2	1	1	2	2	0	0	0	0	0	0
26513	1	1	1		2	12	4	2	155.7	51.4	21.2	1	105	61	80	116	62	79	108	61	81	109.667	61.3333	80	2263	1	3	6/24/1969	42	2	1	1	12/17/1978	33	2	2	1	2	1	3	1	1	1	0	0	0	0	0	0
26514	0	0	0	0	1	10	4	2	150.8	46.3	20.36	1	116	57	86	116	67	88	114	50	89	115.333	58	87.6667	2077	1	1	1/5/1986	27	1	3	2	5/13/1988	25	1	3	2	3	1	1	1	1	1	0	0	0	0	0	0
26515	0	0	0	0	2	9	4	2	132.8	27.7	15.71	1	109	65	107	104	61	98	104	56	107	105.667	60.6667	104	1704	1	1	9/2/1973	41	2	2	1	4/16/1990	24	1	1	1	6	2	1	1	4	2	1	1	0	0	0	0
26516	1	2		1	2	9	4	2	141.6	31.9	15.91	1	104	65	104	97	67	101	98	58	109	99.6667	63.3333	104.667	1246	2	0	10/1/1984	30	2	1	1	12/16/1986	28	1	1	1	3	1					1	1	0	0	0	0
26517	0	0	0	0	1	9	4	2	143.9	39.2	18.93	1	113	60	87	107	62	92	111	47	96	110.333	56.3333	91.6667	2098	2	0	10/3/1985	29	1	1	1	5/6/1985	29	1	3	2	2	1	1	1	1	1	0	0	0	0	0	0
26518	0	0	0	0	1	9	4	2	139.5	30.1	15.47	1	124	72	93	124	71	94	122	65	92	123.333	69.3333	93	1253	2	0	4/26/1990	24	1	1	1	3/10/1987	27	1	1	1	3	1					1	1	0	0	0	0
26519	1	1	1		1	9	4	2	137.8	30.2	15.9	1	95	57	98	87	45	86	89	43	88	90.3333	48.3333	90.6667	2250	1	1	1/15/1986	28	1	3	2	8/15/1990	24	1	3	2	3	1					1	0	0	0	0	0
26520	0	0	0	0	2	9	4	2	139.7	28.1	14.4	1	111	60	95	103	58	97	100	55	103	104.667	57.6667	98.3333	1732	2	0	12/18/1965	49	2	2	1	7/10/1986	28	1	2	1	4	2	1	1	1	1	1	1	0	0	0	0
26521	0	0	0	0	1	10	4	2	142.3	49.1	24.25	1	122	73	110	120	73	105	112	72	114	118	72.6667	109.667	2733	2	0	9/15/1982	31	2	3	2	12/15/1982	31	2	3	2	3	1	1	1	1	1	1	1	0	0	0	0
26522	0	0	0	0	2	9	4	2	142.1	31.5	15.6	1	113	63	98	114	62	109	112	66	103	113	63.6667	103.333	2443	2	0	9/9/1988	26	1	1	1	8/5/1980	34	2	2	1	3	1	1	1	1	1	0	0	0	0	0	0
26523	0	0	0	0	1	10	4	2	143.6	47	22.79	1	124	66	95	117	66	91	125	74	102	122	68.6667	96	2571	2	0	2/11/1988	25	1	2	1	3/14/1990	23	1	2	1	3	1	1	1	1	1	0	0	0	0	0	0
26524	0	0	0	0	1	10	4	2	145.5	53.5	25.27	1	114	63	92	115	60	90	107	56	84	112	59.6667	88.6667	2467	1	3	5/25/1985	28	1	2	1	6/26/1988	25	1	1	1	4	2	1	1	1	1	1	1	0	0	0	0
26525	0	0	0	0	2	10	4	2	138.2	23.4	12.25	1	98	53	101	95	51	107	88	41	100	93.6667	48.3333	102.667	1786	2	0	8/9/1987	26	1	2	1	4/26/1987	26	1	2	1	3	1	1	1	1	1	0	0	0	0	0	0
26526	0	0	0	0	1	9	4	2	130	25.7	15.21	1	99	57	99	97	56	98	95	61	104	97	58	100.333	1261			11/20/1981	33	2	2	1	1/6/1985	29	1	2	1	2	1					0	0	0	0	0	0
26528	0	0	0	0	2	11	4	2	154.3	39.2	16.46	1	101	62	112	93	48	109	87	54	102	93.6667	54.6667	107.667	2127	1	1	8/21/1990	22	1	3	2	8/25/1990	22	1	2	1	4	2	2	1	1	1	0	0	0	0	0	0
26529	1	2		1	2	10	4	2	151.5	55.9	24.35	1	111	65	102	107	70	108	111	68	110	109.667	67.6667	106.667	2431	1	1	1/5/1985	28	1	3	2	8/21/1986	27	1	3	2	4	2	1	1	1	1	1	0	0	0	0	0
26530	0	0	0	0	2	10	4	2	132.3	23.7	13.54	1	93	49	88	97	55	86	95	43	83	95	49	85.6667	1445	2	0	1/15/1984	29	1	2	1	10/15/1985	28	1	3	2	4	2	1	1	1	1	0	0	0	0	0	0
26531	0	0	0	0	1	10	4	2	136.4	38.8	20.85	1	102	58	92	105	58	97	102	53	91	103	56.3333	93.3333	2478	1	1	4/21/1986	27	1	3	2	1/19/1990	23	1	3	2	3	1	1	1	1	1	0	0	0	0	0	0
26532	0	0	0	0	2	10	4	2	144.4	38.9	18.66	1	97	52	82	102	57	82	100	55	80	99.6667	54.6667	81.3333	2480	1	1	12/3/1988	25	1	2	1	6/15/1992	21	1	2	1	3	1	1	1	1	1	1	1	0	0	0	0
26533	1	2		1	1	10	4	2	150.5	59	26.05	1	136	80	88	131	74	93	128	72	94	131.667	75.3333	91.6667	2119	2	0	2/15/1983	30	2	3	2	6/15/1987	26	1	3	2	2	1	1	1	1	1	1	1	0	0	0	0
26534	0	0	0	0	1	10	4	2	145.7	37.7	17.76	1	108	61	81	105	61	74	102	56	79	105	59.3333	78	2668	1	1	2/5/1986	27	1	2	1	12/16/1988	25	1	2	1	4	2	1	1	1	1	0	0	0	0	0	0
26535	0	0	0	0	2	10	4	2	142	28.4	14.08	1	88	48	71	92	45	68	85	58	79	88.3333	50.3333	72.6667	1022	2	0	5/19/1987	26	1	1	1	12/28/1985	28	1	2	1	3	1	1	1	4	2	0	0	0	0	0	0
26536	0	0	0	0	1	10	4	2	148.2	32.1	14.62	1	114	63	77	109	62	79	106	53	84	109.667	59.3333	80	2041	1	9	10/28/1985	28	1	3	2	5/29/1989	24	1			4	2	1	1	1	1	1	1	0	0	0	0
26537	1	1	1		2	9	4	2	148	46.4	21.18	1	108	71	102	102	62	105	102	63	104	104	65.3333	103.667	2266	2	0	7/16/1978	36	2	2	1	4/23/1992	22	1	2	1	1	1	1	1	4	2	1	1	0	0	0	0
26538	1	1	1		2	10	4	2	141.1	43.1	21.65	1	98	59	94	89	58	102	97	50	99	94.6667	55.6667	98.3333	2330	2	0	12/15/1975	38	2	3	2	8/15/1980	33	2	2	1	2	1	1	1	1	1	0	0	0	0	0	0
26539	0	0	0	0	1	10	4	2	145	53.7	25.54	1	110	59	99	119	56	119	108	50	111	112.333	55	109.667	2851	2	0	9/15/1984	29	1	3	2	11/15/1984	29	1	3	2	4	2	1	1	1	1	1	1	0	0	0	0
26540	0	0	0	0	1	10	4	2	154	75.3	31.75	1	134	73	91	125	66	93	127	63	94	128.667	67.3333	92.6667	2513	2	0	10/12/1987	26	1	2	1	12/25/1987	26	1	2	1	3	1	1	1	1	1	0	0	0	0	0	0
26541	0	0	0	0	1	9	4	2	149.3	45.6	20.46	1	123	66	82	116	61	84	116	63	84	118.333	63.3333	83.3333	2238	1	1	7/16/1986	28	1	3	2	11/3/1985	29	1	3	2	4	2	1	1	1	1	0	0	0	0	0	0
26542	0	0	0	0	2	10	4	2	151.1	50.6	22.16	1	109	70	95	111	62	97	108	64	100	109.333	65.3333	97.3333	1338	1	1	12/1/1982	31	2	2	1	8/15/1987	26	1	2	1	3	1	1	1	1	1	0	0	0	0	0	0
26543	0	0	0	0	2	10	4	2	144.8	45.8	21.84	1	131	79	115	122	70	103	122	73	116	125	74	111.333	1976	2	0	11/7/1985	28	1	1	1	3/6/1991	22	1	2	1	5	2	1	1	1	1	0	0	0	0	0	0
26544	0	0	0	0	2	10	4	2	146	54	25.33	1	119	60	86	121	63	80	115	60	84	118.333	61	83.3333	2268	2	0	10/27/1986	27	1	2	1	11/2/1989	24	1	2	1	4	2	1	1	1	1	1	1	0	0	0	0
26545	1	2		1	1	9	4	2	147.8	55.7	25.5	1	117	52	84	106	65	87	110	61	88	111	59.3333	86.3333	2475	2	0	12/21/1989	25	1	3	2	1/7/1989	25	1	1	1	6	2	1	1	4	2	0	0	0	0	0	0
26546	1	1	1		1	9	4	2	133.3	26.7	15.03	1	90	61	88	84	55	87	85	54	91	86.3333	56.6667	88.6667	1647	1	2	10/2/1980	34	2	2	1	1/11/1984	30	2	2	1	5	2	1	1	1	1	1	1	0	0	0	0
26547	1	2		1	1	10	4	2	154.5	50.3	21.07	1	101	70	86	120	68	92	112	59	98	111	65.6667	92	2966	2	0	12/14/1984	29	1	2	1	1/26/1987	26	1	2	1	4	2	1	1	1	1	0	0	0	0	0	0
26548	1	2		1	1	10	4	2	144	49.7	23.97	1	103	65	102	102	61	97	106	65	100	103.667	63.6667	99.6667	2371	2	0	2/15/1984	29	1	2	1	2/28/1986	27	1	2	1	4	2	1	1	1	1	1	1	0	0	0	0
26549	0	0	0	0	2	10	4	2	159.3	45.5	17.93	1	113	64	86	115	70	101	108	65	88	112	66.3333	91.6667	2465	1	1	1/15/1985	28	1	3	2	9/15/1985	28	1	3	2	5	2	1	1	1	1	0	0	0	0	0	0
26550	0	0	0	0	2	9	4	2	132	25.1	14.41	1	96	61	101	97	51	96	72	54	115	88.3333	55.3333	104	1576	1	1	5/17/1978	36	2	3	2	3/5/1986	28	1	2	1	5	2	1	1	1	1	1	1	0	0	0	0
26551	0	0	0	0	1	10	4	2	155.4	64.9	26.87	1	127	66	113	122	69	106	125	72	109	124.667	69	109.333	2163	2	0	12/16/1981	32	2	2	1	10/4/1988	25	1	2	1	2	1	1	1	2	2	0	0	0	0	0	0
26552	0	0	0	0	2	10	4	2	141.2	39.4	19.76	1	111	66	97	106	62	97	105	59	98	107.333	62.3333	97.3333	1417	2	0	3/22/1978	35	2	2	1	7/16/1982	31	2	3	2	4	2	1	1	1	1	1	0	0	0	0	0
26553	1	1	1		2	10	4	2	131.8	24.1	13.87	1	87	51	92	89	43	95	86	46	95	87.3333	46.6667	94	1806	1	1	6/30/1989	24	1	2	1	5/28/1991	22	1	2	1	4	2	1	1	1	1	1	1	0	0	0	0
26554	0	0	0	0	1	10	4	2	139	32.3	16.72	1	101	61	80	98	58	86	91	55	88	96.6667	58	84.6667	2119	2	0	6/20/1988	25	1	2	1	7/10/1989	24	1	2	1	6	2	1	1	3	2	1	1	0	0	0	0
26555	1	2		1	1	9	4	2	133.9	35.1	19.58	1	112	67	104	111	59	109	111	66	112	111.333	64	108.333	1740	2	0	2/22/1987	27	1	3	2	11/26/1989	25	1	3	2	3	1	1	1	3	2	0	0	0	0	0	0
26556	1	2		1	1	9	4	2	139.5	35.5	18.24	1	121	70	119	106	68	115	114	68	75	113.667	68.6667	103	2185	1	1	12/25/1989	25	1	2	1	9/16/1990	24	1	2	1	1	1	1	1	1	1	0	0	0	0	0	0
26557	0	0	0	0	1	10	4	2	148.5	54.8	24.85	1	140	60	120	139	55	117	133	67	119	137.333	60.6667	118.667	2792	1	1	5/23/1987	26	1	3	2	6/10/1987	26	1	2	1	3	1	1	1	1	1	0	0	0	0	0	0
26558	1	2		1	1	10	4	2	147.8	39.3	17.99	1	117	61	93	103	49	100	108	56	99	109.333	55.3333	97.3333	2341	2	0	10/5/1989	24	1	2	1	5/26/1990	23	1	3	2	1	1	1	1	1	1	1	1	0	0	0	0
26559	1	2		1	1	10	4	2	147.6	38.1	17.49	1	107	60	85	108	56	86	101	53	85	105.333	56.3333	85.3333	2294	1	2	3/16/1977	36	2	2	1	7/27/1986	27	1	2	1	2	1	1	1	1	1	1	1	0	0	0	0
26560	0	0	0	0	1	10	4	2	152	61.5	26.62	1	125	76	93	115	65	90	111	68	93	117	69.6667	92	2670	1	1	4/20/1984	29	1	2	1	10/1/1986	27	1	2	1	2	1	1	1	1	1	1	1	0	0	0	0
26562	0	0	0	0	1	10	4	2	143.5	38.8	18.84	1	128	51	108	122	58	104	108	63	114	119.333	57.3333	108.667	2170	1	1	3/22/1973	40	2	3	2	5/18/1972	41	2	2	1	3	1	1	1	1	1	1	1	0	0	0	0
26563	1	1	1		1	10	4	2	137.8	31.2	16.43	1	107	62	87	115	60	88	99	53	90	107	58.3333	88.3333	2237	2	0	1/25/1983	30	2	3	2	6/3/1986	27	1			3	1	1	1	4	2	1	1	1	2	1	1
26564	1	2		1	1	10	4	2	156.9	66.5	27.01	1	116	69	89	115	55	85	110	59	94	113.667	61	89.3333	2303	1	1	2/28/1985	28	1	3	2	9/5/1988	25	1	3	2	3	1	1	1	4	2	0	0	0	0	0	0
26565	1	2		1	1	10	4	2	147.4	35.1	16.16	1	107	46	87	106	58	90	107	52	89	106.667	52	88.6667	2153	2	0	1/26/1982	31	2	2	1	7/2/1982	31	2	2	1	4	2	1	1	3	2	1	1	0	0	0	0
26566	1	2		1	1	10	4	2	139.8	38.6	19.75	1	124	64	91	113	60	91	114	63	86	117	62.3333	89.3333	2358	2	0	5/1/1985	28	1	2	1	12/20/1989	24	1	3	2	3	1	1	1	1	1	1	1	0	0	0	0
26567	0	0	0	0	1	11	4	2	144.6	40.6	19.42	1	117	53	93	112	57	99	93	59	102	107.333	56.3333	98	834	1	2	2/19/1986	26	1	2	1	6/13/1987	25	1	1	1	5	2	2	1	3	2	1	1	0	0	0	0
26569	0	0	0	0	1	10	4	2	158	53.9	21.59	1	128	71	85	126	68	96	127	70	87	127	69.6667	89.3333	2279	1	1	10/15/1987	26	1	2	1	3/15/1988	25	1	2	1	3	1					0	0	0	0	0	0
26570	0	0	0	0	2	9	4	2	144.4	48.2	23.12	1	126	63	82	116	56	76	110	45	84	117.333	54.6667	80.6667	1695	2	0	10/15/1985	29	1	3	2	12/15/1984	30	2	3	2	1	1	1	1	1	1	0	0	0	0	0	0
26571	0	0	0	0	2	10	4	2	145.1	23.7	11.26	1	86	53	73	87	53	76	84	49	81	85.6667	51.6667	76.6667	1461	1	1	11/26/1984	29	1	3	2	9/23/1984	29	1	3	2	4	2	1	1	1	1	0	0	0	0	0	0
26572	0	0	0	0	2	10	4	2	153.2	54.8	23.35	1	118	74	98	118	73	98	120	62	99	118.667	69.6667	98.3333	1874	2	0	2/4/1987	26	1	2	1	9/18/1986	27	1	2	1	3	1	1	1	1	1	1	1	0	0	0	0
26573	0	0	0	0	2	10	4	2	138.5	28.4	14.81	1	105	87	113	102	56	108	100	54	108	102.333	65.6667	109.667	1000	2	0	4/5/1982	31	2	3	2	1/20/1985	28	1	3	2	4	2	1	1	1	1	0	0	0	0	0	0
26575	0	0	0	0	2	10	4	2	150.4	40	17.68	1	120	63	112	114	69	105	117	56	112	117	62.6667	109.667	2217	2	0	6/3/1981	32	2	3	2	2/20/1980	33	2	3	2	2	1	1	1	1	1	1	1	0	0	0	0
26576	0	0	0	0	2	10	4	2	135.6	25.5	13.87	1	101	55	112	100	47	109	96	48	110	99	50	110.333	1446	1	1	9/9/1976	37	2	2	1	5/29/1980	33	2	2	1	2	1	1	1	1	1	0	0	0	0	0	0
26579	1	1	1		2	10	4	2	150.8	52.6	23.13	1	137	63	80	118	53	82	99	69	89	118	61.6667	83.6667	2157	1	1	4/6/1964	49	2	2	1	8/22/1968	45	2	3	2	3	1	2	1	1	1	0	0	0	0	0	0
26580	1	1	1		2	10	4	2	138	26.9	14.13	1	100	58	103	94	55	100	94	48	100	96	53.6667	101	1708	2	0	7/5/1987	26	1	2	1	12/27/1989	24	1	3	2	1	1	1	1	1	1	1	1	0	0	0	0
26581	0	0	0	0	2	10	4	2	149.5	31.4	14.05	1	105	59	88	105	56	84	108	58	96	106	57.6667	89.3333	1351	1	1	9/4/1979	34	2	3	2	12/1/1980	33	2	1	1	5	2	1	1	1	1	0	0	0	0	0	0
26583	0	0	0	0	1	10	4	2	152.3	44.1	19.01	1	106	58	87	99	53	83	100	49	82	101.667	53.3333	84	2469	1	1	10/27/1987	26	1	3	2	11/25/1990	23	1	2	1	4	2	1	1	3	2	0	0	0	0	0	0
26584	1	1	1		1	9	4	2	130	35.9	21.24	1	110	64	103	117	64	97	109	55	98	112	61	99.3333	2021	2	0	5/25/1972	42	2	1	1	11/6/1975	39	2	1	1	2	1	1	1	1	1	1	1	0	0	0	0
26585	0	0	0	0	2	10	4	2	156.9	55.4	22.5	1	115	73	88	106	63	87	106	64	87	109	66.6667	87.3333	2605	1	1	4/26/1986	27	1	3	2	8/8/1986	27	1	3	2	4	2	1	1	2	2	1	1	0	0	0	0
26586	0	0	0	0	2	10	4	2	149.7	45.2	20.17	1	107	60	104	107	62	107	95	56	102	103	59.3333	104.333	2468	2	0	12/11/1986	27	1	2	1	11/20/1983	30	2	2	1	4	2		1	2	2	1	1	0	0	0	0
26587	0	0	0	0	2	9	4	2	138.4	34.9	18.22	1	104	61	90	100	57	91	97	59	95	100.333	59	92	1796	1	1	7/22/1983	31	2	2	1	1/20/1990	24	1	2	1	5	2	1	1	3	2	0	0	0	0	0	0
26588	0	0	0	0	2	10	4	2	137.2	25.8	13.71	1	99	53	87	91	53	84	93	48	86	94.3333	51.3333	85.6667	1104	2	0	9/5/1986	27	1	3	2	3/23/1987	26	1	3	2	4	2	2	1	3	2	1	1	0	0	0	0
26589	0	0	0	0	2	10	4	2	139.7	35.4	18.14	1	111	63	97	103	56	101	101	55	101	105	58	99.6667	1408	2	0	3/25/1993	20	1	2	1	3/23/1988	25	1	3	2	3	1	2	1	3	2	1	1	0	0	0	0
26590	0	0	0	0	2	10	4	2	140.4	47.4	24.05	1	106	62	86	95	46	91	97	51	93	99.3333	53	90	2048	2	0	4/15/1983	30	2	1	1	12/15/1983	30	2	1	1	1	1	1	1	1	1	0	0	0	0	0	0
26591	1	2		1	2	10	4	2	157	53.2	21.58	1	116	67	103	120	67	104	118	70	109	118	68	105.333	2500	1	1	10/20/1980	33	2	3	2	12/24/1980	33	2	3	2	4	2	1	1	1	1	0	0	0	1	0	0
26592	0	0	0	0	2	10	4	2	148.9	50.5	22.78	1	117	57	92	111	54	92	110	57	93	112.667	56	92.3333	2432	1	1	9/15/1982	31	2	3	2	11/15/1983	30	2	3	2	5	2	1	1	1	1	0	0	0	0	0	0
26593	0	0	0	0	2	10	4	2	149	40.6	18.29	1	113	61	89	113	56	83	108	60	92	111.333	59	88	2101	1	1	5/13/1973	40	2	2	1	9/1/1983	30	2	2	1	2	1					1	1	0	0	0	0
26594	0	0	0	0	2	10	4	2	149.4	31	13.89	1	104	68	84	101	64	83	104	65	89	103	65.6667	85.3333	1776	1	1	9/6/1984	29	1	3	2	1/29/1990	23	1	2	1	1	1	1	1	1	1	0	0	0	0	0	0
26596	0	0	0	0	2	9	4	2	159.1	61.4	24.26	1	108	55	115	107	69	110	109	59	115	108	61	113.333	2212	2	0	11/7/1987	27	1	2	1	7/12/1986	28	1	2	1	3	1	1	1	1	1	0	0	0	0	0	0
26597	0	0	0	0	2	10	4	2	154.8	57.6	24.04	1	105	59	77	106	54	78	103	63	87	104.667	58.6667	80.6667	2575	1	1	1/12/1988	25	1	3	2	3/24/1987	26	1	3	2	3	1	1	1	2	2	0	0	0	0	0	0
26598	0	0	0	0	1	10	4	2	143.9	31	14.97	1	112	66	99	114	70	109	113	60	103	113	65.3333	103.667	1712	2	0	12/25/1973	40	2	2	1	4/2/1974	39	2	3	2	3	1	1	1	1	1	1	1	0	0	0	0
26599	0	0	0	0	1	9	4	2	138.6	37.6	19.57	1	104	61	87	105	64	87	102	60	86	103.667	61.6667	86.6667	2111	2	0	2/10/1982	32	2	3	2	11/14/1985	29	1	3	2	4	2	1	1	1	1	1	1	0	0	0	0
26600	1	2		1	1	10	4	2	135.1	26.6	14.57	1	116	74	120	112	68	130	113	67	130	113.667	69.6667	126.667	1426	2	0	5/15/1988	25	1	2	1	12/6/1987	26	1	2	1	3	1	1	1	1	1	0	0	0	0	0	0
26601	1	1	1		1	10	4	2	144.3	30.8	14.79	1	96	56	103	102	64	110	96	56	109	98	58.6667	107.333	432	2	0	5/22/1988	25	1	3	2	4/24/1989	24	1	3	2	3	1					1	1	0	0	0	0
26602	0	0	0	0	1	10	4	2	152.3	52.8	22.76	1	115	47	77	109	51	86	110	40	96	111.333	46	86.3333	2574	2	0	1/4/1986	27	1	3	2	9/14/1986	27	1	3	2	4	2					1	1	0	0	0	0
26603	0	0	0	0	1	9	4	2	140.7	32.9	16.62	1	102	59	84	98	44	86	106	61	87	102	54.6667	85.6667	1704	2	0	10/28/1986	28	1	3	2	11/30/1984	30	2	3	2	6	2	1	1	1	1	0	0	0	0	0	0
26604	1	2		1	1	10	4	2	150.1	47.8	21.22	1	110	54	107	109	53	70	112	59	109	110.333	55.3333	95.3333	2605	2	0	2/9/1986	27	1	2	1	12/13/1984	29	1	2	1	4	2					1	1	0	0	0	0
26605	0	0	0	0	1	9	4	2	145	53.9	25.64	1	116	61	107	111	62	101	122	64	105	116.333	62.3333	104.333	2573	1	1	9/25/1986	28	1	3	2	7/1/1985	29	1	3	2	4	2	1	1	1	1	0	0	0	0	0	0
26606	0	0	0	0	1	10	4	2	142.5	46.5	22.9	1	121	56	97	105	52	101	103	44	102	109.667	50.6667	100	1700	2	0	11/15/1987	26	1	3	2	5/15/1989	24	1	3	2	4	2	1	1	1	1	1	0	0	0	0	0
26607	0	0	0	0	1	10	4	2	139.8	31.3	16.02	1	110	60	111	108	54	104	108	61	116	108.667	58.3333	110.333	2259	1	1	2/4/1983	30	2	2	1	4/8/1988	25	1	2	1	1	1	1	1	1	1	1	1	0	0	0	0
26608	1	1	1		1	10	4	2	143.7	36.9	17.87	1	101	60	98	106	56	97	113	46	98	106.667	54	97.6667	1986	1	1	9/8/1983	30	2	3	2	12/13/1984	29	1	4	2	5	2	1	1	1	1	0	0	0	0	0	0
26609	0	0	0	0	1	9	4	2	139.4	42	21.61	1	114	59	95	113	62	100	117	60	97	114.667	60.3333	97.3333	1549	2	0	2/15/1982	32	2	3	2	10/15/1985	29	1	3	2	5	2					0	0	0	0	0	0
26610	0	0	0	0	1	9	4	2	153.7	56.7	24	1	118	46	82	114	48	86	112	44	80	114.667	46	82.6667	2363	1	1	9/15/1989	25	1	2	1	5/15/1989	25	1	2	1	4	2	1	1	1	1	1	0	0	0	0	0
26611	0	0	0	0	1	10	4	2	146	40.9	19.19	1	121	62	85	109	52	86	113	52	95	114.333	55.3333	88.6667	2518	2	0	12/31/1986	27	1	3	2	12/31/1986	27	1	3	2	5	2	1	1	2	2	1	1	0	0	0	0
26612	1	1	1		1	10	4	2	146.5	41	19.1	1	104	60	93	106	59	95	103	54	94	104.333	57.6667	94	1832	2	0	5/12/1973	40	2	2	1	10/28/1981	32	2	3	2	5	2	1	1	1	1	1	1	0	0	0	0
26613	0	0	0	0	2	10	4	2	144.2	27.2	13.08	1	114	71	118	114	67	119	112	60	121	113.333	66	119.333	1461	1	2	8/26/1977	36	2	2	1	4/14/1978	35	2	2	1	3	1	1	1	1	1	0	0	0	0	0	0
26614	0	0	0	0	1	10	4	2	149.1	54.6	24.56	1	111	64	92	98	63	87	107	62	93	105.333	63	90.6667	2694	1	2	1/16/1988	25	1	2	1	2/22/1985	28	1	2	1	3	1	1	1	1	1	1	1	0	0	0	0
26615	0	0	0	0	1	10	4	2	140.7	40.1	20.26	1	94	75	101	95	54	94	94	72	88	94.3333	67	94.3333	2300	2	0	3/29/1989	24	1	3	2	10/30/1989	24	1	2	1	5	2	1	1	1	1	0	0	0	0	0	0
26616	1	2		1	1	9	4	2	138	44.4	23.31	1	121	64	91	107	55	90	106	52	99	111.333	57	93.3333	1913	1	1	4/20/1989	25	1	3	2	3/9/1989	25	1	3	2	4	2	1	1	1	1	0	0	0	1	0	1
26617	0	0	0	0	1	10	4	2	128.3	24.6	14.94	1	89	49	85	88	47	87	85	47	90	87.3333	47.6667	87.3333	1316	1	1	5/2/1976	37	2	1	1	3/10/1976	37	2	1	1	1	1	1	1	3	2	0	0	0	0	0	0
26618	0	0	0	0	2	10	5	3	152.1	40.1	17.33	1	111	57	100	109	61	92	108	61	100	109.333	59.6667	97.3333	2321	1	1	4/18/1982	31	2	3	2	3/25/1982	31	2	3	2	5	2	1	1	1	1	0	0	0	0	0	0
26619	0	0	0	0	2	10	5	3	149.6	46.1	20.6	1	121	68	95	117	62	99	116	66	100	118	65.3333	98	2731	2	0	7/30/1980	33	2	2	1	1/4/1989	24	1	3	2	4	2	1	1	1	1	1	1	0	0	0	0
26620	1	2		1	1	10	5	3	145	29.5	14.03	1	111	65	110	108	61	100	115	65	103	111.333	63.6667	104.333	2558	2	0	3/9/1982	31	2	3	2	4/25/1982	31	2	3	2	4	2	1	1	1	1	0	0	0	0	0	0
26621	1	1	1		2	11	5	3	155.9	54	22.22	1	115	66	106	116	69	102	120	68	111	117	67.6667	106.333	3240	2	0	1/8/1984	28	1	1	1	7/25/1985	27	1	1	1	3	1	1	1	2	2	0	0	0	0	0	0
26622	0	0	0	0	1	11	5	3	155.1	60.5	25.15	1	101	64	92	115	71	98	114	62	98	110	65.6667	96	3552	1	1	1/3/1978	34	2	2	1	7/6/1980	32	2	2	1	2	1	1	1	4	2	0	0	0	0	0	0
26623	1	2		1	2	10	5	3	139.5	29.2	15	1	112	51	82	109	56	77	109	55	80	110	54	79.6667	1954	1	1	12/15/1983	30	2	3	2	9/15/1984	29	1	3	2	4	2	1	1	1	1	1	1	0	1	0	0
26624	0	0	0	0	1	10	5	3	146	54.7	25.66	1	106	47	83	105	80	93	120	70	89	110.333	65.6667	88.3333	2230	1	1	6/15/1974	39	2	1	1	10/15/1975	38	2	1	1	1	1	1	1	1	1	0	0	0	0	0	0
26625	1	2		1	1	11	5	3	146.5	38.5	17.94	1	119	65	105	117	67	102	118	69	104	118	67	103.667	2688	2	0	6/9/1983	29	1	1	1	10/19/1985	27	1	2	1	3	1	1	1	1	1	1	1	0	0	0	0
26626	0	0	0	0	2	10	5	3	155.1	38.8	16.13	1	121	70	84	113	67	92	112	70	93	115.333	69	89.6667	2734	1	1	7/14/1978	35	2	3	2	5/12/1984	29	1	3	2	5	2					1	1	0	0	0	0
26627	0	0	0	0	1	11	5	3	140.5	32.4	16.41	1	118	53	108	113	55	102	111	56	107	114	54.6667	105.667	2073	1	2	1/22/1983	29	1	4	2	10/29/1985	27	1	4	2	5	2	1	1	1	1	0	0	0	0	0	0
26628	0	0	0	0	2	11	5	3	153.3	39.1	16.64	1	123	78	99	122	71	91	117	73	98	120.667	74	96	2765	1	1	10/23/1981	31	2	2	1	4/5/1982	30	2	2	1	4	2	1	1	4	2	1	1	0	0	0	0
26629	1	2		1	1	10	5	3	150.5	58.9	26	1	130	77	95	130	78	105	132	69	110	130.667	74.6667	103.333	4381	2	0	9/23/1974	39	2	3	2	7/28/1981	32	2	3	2	5	2	1	1	1	1	1	1	0	0	0	0
26630	0	0	0	0	1	10	5	3	139.4	36.9	18.99	1	119	91	113	129	73	103	127	70	102	125	78	106	2694	1	1	6/15/1980	33	2	3	2	3/15/1982	31	2	3	2	4	2	1	1	1	1	0	0	0	0	0	0
26631	0	0	0	0	1	11	5	3	149.6	58.1	25.96	1	120	70	99	119	68	98	109	59	104	116	65.6667	100.333	2479	1	2	10/27/1987	25	1	1	1	6/28/1988	24	1	2	1	3	1	1	1	4	2	1	1	0	0	0	0
26632	1	1	1		2	11	5	3	152.9	67.6	28.92	1	127	73	87	121	76	95	115	69	90	121	72.6667	90.6667	2452	2	0	7/15/1981	31	2	3	2	3/15/1984	28	1	3	2	5	2	1	1	1	1	0	0	0	0	0	0
26633	0	0	0	0	2	10	5	3	142.8	31.6	15.5	1	105	61	102	105	58	96	92	52	97	100.667	57	98.3333	2329	1	1	11/5/1983	30	2	2	1	9/18/1984	29	1	2	1	3	1	1	1	1	1	1	0	0	0	0	0
26634	1	1	1		1	11	5	3	137.9	29.9	15.72	1	110	87	67	117	86	80	110	72	53	112.333	81.6667	66.6667	2420	2	0	12/15/1979	33	2	3	2	1/15/1981	31	2	3	2	6	2	1	1	1	1	0	0	0	0	0	0
26635	0	0	0	0	2	11	5	3	140.8	39.6	19.98	1	116	62	78	92	67	80	107	65	81	105	64.6667	79.6667	2099	2	0	12/15/1985	27	1	1	1	4/15/1988	24	1	1	1	3	1	1	1	2	2	0	0	0	0	0	0
26636	0	0	0	0	2	10	5	3	148.2	41	18.67	1	140	80	110	120	75	110	122	74	102	127.333	76.3333	107.333	1969	1	1	10/31/1985	28	1	3	2	4/28/1990	23	1	2	1	2	1	1	1	1	1	0	0	0	0	0	0
26637	1	2		1	2	11	5	3	152.1	55	23.77	1	110	54	94	111	58	98	104	47	108	108.333	53	100	1514	2	0	11/15/1982	30	2	2	1	11/15/1983	29	1	2	1	3	1	1	1	2	2	1	1	0	0	0	0
26638	1	2		1	1	11	5	3	156.3	46.2	18.91	1	106	80	95	96	60	97	103	62	111	101.667	67.3333	101	3189	2	0	6/29/1976	36	2	2	1	5/28/1982	30	2	3	2	4	2	1	1	1	1	0	0	0	5	3	0
26639	1	2		1	2	11	5	3	142.3	33.2	16.4	1	105	56	102	112	53	107	106	59	110	107.667	56	106.333	1769	2	0	2/15/1982	30	2	3	2	8/15/1982	30	2	3	2	3	1	1	1	1	1	0	0	0	2	0	1
26640	1	1	1		1	10	5	3	142.8	46.3	22.71	1	117	66	90	122	76	91	126	73	91	121.667	71.6667	90.6667	2326	1	1	5/5/1980	33	2	3	2	7/5/1982	31	2	2	1	2	1	1	1	1	1	1	1	0	0	0	0
26641	0	0	0	0	1	11	5	3	170.3	96.8	33.38	1	150	67	90	134	69	90	132	71	89	138.667	69	89.6667	3791	1	1	1/19/1980	32	2	1	1	11/6/1981	31	2	1	1	3	1					0	0	0	0	0	0
26642	0	0	0	0	1	11	5	3	165.6	46.2	16.85	1	119	57	79	113	46	84	121	99	103	117.667	67.3333	88.6667	3479	2	0	2/10/1985	27	1	3	2	9/9/1989	23	1	3	2	5	2		1	1	1	1	1	0	0	0	0
26643	1	1	1		1	11	5	3	144.4	30.7	14.72	1	106	63	101	108	66	96	110	45	95	108	58	97.3333	2611	1	1	11/20/1979	33	2	1	1	1/28/1980	32	2	2	1	3	1	1	1	1	1	0	0	0	0	0	0
26644	0	0	0	0	1	10	5	3	155.2	56.5	23.46	1	119	71	96	114	64	98	114	61	98	115.667	65.3333	97.3333	2917	2	0	3/26/1988	25	1	3	2	10/26/1988	25	1	3	2	4	2	1	1	1	1	0	0	0	0	0	0
26645	0	0	0	0	2	10	5	3	145.5	33.1	15.64	1	111	63	90	112	63	93	112	60	85	111.667	62	89.3333	2170	1	1	4/22/1986	27	1	2	1	3/9/1988	25	1	2	1	4	2	1	1	2	2	0	0	0	0	0	0
26646	0	0	0	0	1	11	5	3	151	41.7	18.29	1	102	56	95	96	56	100	92	59	99	96.6667	57	98	2230	1	1	10/9/1982	30	2	3	2	4/17/1985	27	1	3	2	3	1	1	1	1	1	0	0	0	0	0	0
26647	0	0	0	0	2	11	5	3	151.9	61.8	26.78	1	128	71	96	123	70	93	120	67	96	123.667	69.3333	95	2711	1	1	11/7/1980	32	2	3	2	5/17/1984	28	1	3	2	4	2	1	1	1	1	0	0	0	0	0	0
26648	0	0	0	0	1	11	5	3	160	78.9	30.82	1	112	59	92	113	59	91	114	61	93	113	59.6667	92	3713	1	1	5/15/1985	27	1	3	2	9/15/1985	27	1	3	2	3	1	1	1	1	1	1	1	0	0	0	0
26649	0	0	0	0	1	11	5	3	141.5	46.6	23.27	1	103	66	107	109	57	98	111	66	104	107.667	63	103	2112			12/18/1982	30	2	1	1	3/28/1980	32	2	2	1	2	1	1	1	1	1	1	1	0	0	0	0
26650	1	1	1		1	11	5	3	142.5	40.6	19.99	1	126	71	96	121	69	85	127	70	99	124.667	70	93.3333	1933	1	1	10/1/1980	32	2	2	1	1/21/1981	31	2	3	2	4	2	1	1	1	1	0	0	0	1	0	0
26651	0	0	0	0	2	11	5	3	160.2	74.9	29.18	1	111	71	79	117	64	84	106	63	94	111.333	66	85.6667	2718	2	0	4/15/1982	30	2	3	2	4/15/1985	27	1	3	2	5	2	1	1	1	1	0	0	0	0	0	0
26652	0	0	0	0	1	11	5	3	154.2	39.5	16.61	1	113	64	73	109	59	78	109	60	79	110.333	61	76.6667	2517	2	0	4/15/1981	31	2	2	1	4/15/1983	29	1	2	1	4	2	1	1	1	1	1	0	0	0	0	0
26653	0	0	0	0	1	10	5	3	145.7	33.9	15.97	1	102	70	77	111	63	79	117	63	86	110	65.3333	80.6667	1895	1	1	11/14/1988	25	1	3	2	9/20/1988	25	1	3	2	4	2	1	1	1	1	1	0	0	0	0	0
26654	0	0	0	0	1	11	5	3	143.5	48.1	23.36	1	140	81	136	136	82	120	130	80	129	135.333	81	128.333	2325	2	0	10/2/1983	29	1	2	1	10/18/1980	32	2	3	2	4	2	1	2	2	2	0	0	0	0	0	0
26656	0	0	0	0	2	10	5	3	164.2	69.1	25.63	1	130	69	103	129	56	108	126	71	107	128.333	65.3333	106	4342	2	0	12/25/1973	40	2	3	2	11/21/1972	41	2	3	2	3	1	1	1	1	1	1	1	0	0	0	0
26657	1	2		1	1	10	5	3	155.1	44.5	18.5	1	112	61	98	110	60	99	111	60	97	111	60.3333	98	3182	2	0	12/15/1983	30	2	2	1	4/15/1987	26	1	2	1	3	1	1	1	4	2	1	1	0	0	0	0
26658	1	2		1	1	11	5	3	161.3	47.2	18.14	1	123	67	85	120	66	86	116	64	88	119.667	65.6667	86.3333	2993	2	0	2/15/1980	32	2	2	1	1/15/1982	30	2	2	1	5	2	1	1	3	2	1	1	0	0	0	0
26659	1	1	1		1	11	5	3	156.3	48.5	19.85	1	113	58	81	110	62	82	107	54	89	110	58	84	2308	2	0	5/9/1984	28	1	3	2	7/27/1984	28	1	3	2	4	2	1	1	1	1	1	1	0	0	0	0
26660	0	0	0	0	2	11	5	3	148.4	34.3	15.57	1	141	78	117	138	73	117	135	76	112	138	75.6667	115.333	2122	2	0	5/15/1984	28	1	3	2	9/22/1986	26	1	2	1	3	1	1	1	1	1	1	1	0	0	0	0
26661	1	2		1	2	11	5	3	156	59.4	24.41	1	121	72	84	124	68	90	120	68	86	121.667	69.3333	86.6667	2224	1	1	12/2/1981	31	2	2	1	2/10/1988	24	1	2	1	5	2	1	1			1	1	0	0	0	0
26663	0	0	0	0	1	10	5	3	133.5	28.4	15.94	1	115	64	80	108	62	83	99	60	89	107.333	62	84	2020	1	2	9/20/1984	29	1	3	2	12/16/1986	27	1	2	1	5	2	1	1	2	2	1	1	0	0	0	0
26664	0	0	0	0	2	10	5	3	147	35.2	16.29	1	112	64	95	106	62	107	105	55	97	107.667	60.3333	99.6667	2526	1	1	3/15/1985	28	1	3	2	8/15/1983	30	2	3	2	4	2	1	1	1	1	0	0	0	0	0	0
26665	0	0	0	0	2	11	5	3	170.1	100.3	34.67	1	124	64	94	135	65	94	133	67	100	130.667	65.3333	96	3757	1	1	1/12/1988	24	1	3	2	8/20/1988	24	1	3	2	5	2	1	1	1	1	1	1	0	0	0	0
26666	0	0	0	0	2	10	5	3	157.9	49.5	19.85	1	128	77	96	126	71	102	122	75	103	125.333	74.3333	100.333	2363	1	1	10/28/1977	36	2	1	1	10/4/1977	36	2	1	1	3	1	1	1	2	2	1	1	0	0	0	0
26667	1	2		1	1	11	5	3	174.7	82.2	26.93	1	146	71	75	139	69	69	147	73	77	144	71	73.6667	3773	2	0	3/29/1981	31	2	3	2	12/7/1982	30	2	3	2	5	2	1	1	1	1	0	0	0	0	0	0
26668	1	1	1		1	11	5	3	151.1	51.8	22.69	1	101	60	90	105	57	86	107	56	90	104.333	57.6667	88.6667	2318	1	1	9/18/1986	26	1	2	1	4/13/1989	23	1	1	1	1	1	1	1	3	2	0	0	0	0	0	0
26669	0	0	0	0	2	11	5	3	163.2	49.7	18.66	1	116	62	87	109	61	92	106	56	90	110.333	59.6667	89.6667	2445	1	1	3/3/1983	29	1	2	1	9/1/1981	31	2	1	1	3	1	1	1	1	1	1	1	0	0	0	0
26670	1	2		1	2	10	5	3	150.2	45	19.95	1	109	62	90	109	61	93	105	58	91	107.667	60.3333	91.3333	1857	2	0	11/1/1982	31	2	1	1	6/13/1983	30	2	3	2	5	2	1	1	1	1	0	0	0	0	0	0
26671	1	1	1		2	12	5	3	168.3	82.7	29.2	1	136	77	82	132	73	85	129	71	86	132.333	73.6667	84.3333	3188	1	1	6/14/1972	39	2	2	1	7/15/1978	33	2	1	1	4	2	1	1	4	2	0	0	0	2	1	0
26672	1	2		1	1	11	5	3	148.6	44.5	20.15	1	124	56	93	117	54	87	110	51	91	117	53.6667	90.3333	2715	2	0	7/16/1982	30	2	2	1	2/12/1982	30	2	2	1	3	1	1	1	3	2	0	0	0	5	2	1
26673	0	0	0	0	1	11	5	3	149.5	48.6	21.74	1	111	54	70	110	52	70	110	52	75	110.333	52.6667	71.6667	2382	1	1	10/13/1972	40	2	1	1	8/16/1973	39	2	1	1	3	1	1	1	1	1	1	1	0	0	0	0
26674	0	0	0	0	2	11	5	3	155.5	51.1	21.13	1	108	63	76	113	61	87	108	61	86	109.667	61.6667	83	3208	1	2	8/17/1968	44	2	1	1	9/2/1973	39	2	2	1	4	2	1	1	1	1	1	1	0	0	0	0
26675	0	0	0	0	2	10	5	3	138.4	27.6	14.41	1	107	56	105	106	62	114	107	64	110	106.667	60.6667	109.667	1880	1		2/14/1977	36	2	1	1	11/21/1977	36	2	1	1	3	1	1	1	1	1	1	1	0	0	0	0
26676	1	2		1	1	11	5	3	143.5	28.6	13.89	1	110	75	90	105	73	90	100	55	90	105	67.6667	90	2711	1	1	4/15/1980	32	2	3	2	5/15/1979	33	2	2	1	3	1	1	1	1	1	0	0	0	0	0	0
26677	0	0	0	0	2	11	5	3	151.9	75.5	32.72	1	113	64	91	122	99	101	108	57	95	114.333	73.3333	95.6667	1670	1	1	12/15/1984	28	1	3	2	7/15/1984	28	1	3	2	1	1	1	1	1	1	0	0	0	0	0	0
26679	1	2		1	1	11	5	3	166.1	65.6	23.78	1	124	59	90	116	65	89	114	64	92	118	62.6667	90.3333	3587	1	2	5/12/1967	45	2	1	1	9/24/1969	43	2	1	1	2	1	1	1	1	1	0	0	0	0	0	0
26680	0	0	0	0	1	11	5	3	150.6	75.7	33.38	1	113	64	70	118	64	74	115	56	76	115.333	61.3333	73.3333	2988	2	0	8/25/1978	34	2	3	2	2/2/1989	23	1	2	1	4	2	1	1	2	2	0	0	0	0	0	0
26681	0	0	0	0	1	11	5	3	145	50.3	23.92	1	122	81	98	104	77	96	110	69	95	112	75.6667	96.3333	2795	1	2	1/25/1969	43	2	1	1	7/27/1988	24	1	1	1	4	2	1	1	2	2	0	0	0	0	0	0
26683	1	2		1	1	11	5	3	166.6	78.6	28.32	1	128	69	97	131	62	94	135	51	94	131.333	60.6667	95	4031	2	0	4/30/1982	30	2	3	2	9/26/1982	30	2	3	2	5	2	1	1	1	1	0	0	0	0	0	0
26684	0	0	0	0	1	11	5	3	155.8	42.3	17.43	1	105	64	86	105	61	88	108	62	101	106	62.3333	91.6667	3211	2	0	2/15/1979	33	2	3	2	7/15/1980	32	2	2	1	3	1	1	1	1	1	1	1	0	0	0	0
26685	0	0	0	0	1	11	5	3	158.2	52.4	20.94	1	144	84	126	142	82	118	136	79	119	140.667	81.6667	121	2508	2	0	3/15/1983	29	1	2	1	4/15/1982	30	2	2	1	4	2	1	1	1	1	0	0	0	0	0	0
26686	0	0	0	0	1	10	5	3	161	57.9	22.34	1	118	58	104	108	57	100	115	53	97	113.667	56	100.333	3010	2	0	6/25/1979	34	2	2	1	9/20/1980	33	2	2	1	3	1	1	1	1	1	1	1	0	0	0	0
26687	1	2		1	1	11	5	3	146.1	36.6	17.15	1	119	71	92	117	70	93	112	68	95	116	69.6667	93.3333	2184	2	0	1/24/1986	26	1	3	2	2/12/1989	23	1	3	2	3	1	1	1	1	1	0	0	0	0	0	0
26688	0	0	0	0	1	10	5	3	146.8	38.4	17.82	1	106	59	92	103	64	94	91	69	97	100	64	94.3333	1726	2	0	11/19/1979	34	2	3	2	12/19/1983	30	2	2	1	2	1	1	1	1	1	1	0	0	0	0	1
26689	1	2		1	1	10	5	3	139.3	28.9	14.89	1	111	74	124	114	64	124	107	65	123	110.667	67.6667	123.667	1610	1	1	2/1/1989	24	1	2	1	9/17/1985	28	1	3	2	5	2	1	1	1	1	1	1	0	0	0	0
26690	1	1	1		1	11	5	3	155.8	41.4	17.06	1	138	66	76	124	65	78	115	60	79	125.667	63.6667	77.6667	2658	2	0	1/23/1976	36	2	3	2	7/3/1983	29	1	3	2	5	2	1	1	1	1	0	0	0	0	0	0
26691	0	0	0	0	1	11	5	3	155.7	45.1	18.6	1	126	66	85	124	59	86	120	65	93	123.333	63.3333	88	2450			12/13/1973	39	2	1	1	8/29/1976	36	2	1	1	3	1	1	1	1	1	1	1	0	0	0	0
26692	0	0	0	0	1	11	5	3	145.9	35.9	16.86	1	80	59	89	114	60	83	107	60	80	100.333	59.6667	84	2459	2	0	10/21/1983	29	1	2	1	1/27/1979	33	2	2	1	4	2	1	1	2	2	0	0	0	0	0	0
26693	0	0	0	0	1	11	5	3	144.4	42.8	20.53	1	112	62	94	108	60	91	104	50	92	108	57.3333	92.3333	2563	1	1	3/6/1973	39	2	1	1	1/7/1968	44	2	2	1	2	1	1	1	1	1	0	0	0	0	0	0
26694	0	0	0	0	1	11	5	3	154.1	59.3	24.97	1	138	87	97	131	90	101	135	74	100	134.667	83.6667	99.3333	2773	1	1	9/8/1981	31	2	3	2	1/2/1985	27	1	3	2	4	2	1	1	2	2	1	1	0	0	0	0
26695	0	0	0	0	1	10	5	3	154.2	45	18.93	1	119	78	117	121	71	117	119	77	118	119.667	75.3333	117.333	2945	1	2	9/27/1967	46	2	3	2	8/22/1977	36	2	3	2	6	2	1	1	1	1	1	1	0	0	0	0
26696	0	0	0	0	1	10	5	3	155.4	61.6	25.51	1	118	60	74	110	66	81	106	59	80	111.333	61.6667	78.3333	3130	2	0	12/15/1984	29	1	3	2	1/15/1987	26	1	3	2	4	2	1	1	1	1	0	0	0	0	0	0
26697	0	0	0	0	1	10	5	3	149.2	43.5	19.54	1	119	68	88	105	63	92	108	63	96	110.667	64.6667	92	3197	2	0	12/10/1968	45	2	3	2	6/5/1971	42	2	3	2	4	2					0	0	0	0	0	0
26698	0	0	0	0	2	10	5	3	154.5	36.1	15.12	1	103	76	109	100	75	110	107	74	114	103.333	75	111	1886	1	2	9/15/1986	27	1	3	2	11/15/1984	29	1	3	2	4	2	1	1	1	1	0	0	0	0	0	0
26699	0	0	0	0	2	11	5	3	157.3	52.4	21.18	1	114	73	107	113	62	113	108	62	116	111.667	65.6667	112	2714	1	1	10/5/1984	28	1	1	1	11/4/1980	32	2	1	1	2	1	1	1	1	1	0	0	0	0	0	0
26700	1	2		1	2	10	5	3	148.9	41.6	18.76	1	104	62	92	107	54	94	105	57	94	105.333	57.6667	93.3333	2557	2	0	9/11/1987	26	1	3	2	1/6/1987	26	1	3	2	4	2	2	1	1	1	1	1	0	0	0	0
26702	0	0	0	0	2	11	5	3	152.1	39.8	17.2	1	101	62	96	96	69	99	99	58	94	98.6667	63	96.3333	2200	1	1	3/17/1988	24	1	2	1	3/12/1988	24	1	3	2	4	2	1	1	4	2	0	0	0	0	0	0
26703	0	0	0	0	2	10	5	3	147.8	39.8	18.22	1	110	60	90	105	60	100	100	58	106	105	59.3333	98.6667	2326	1	1	10/6/1987	26	1	3	2	3/1/1987	26	1	3	2	3	1					0	0	0	0	0	0
26704	0	0	0	0	2	11	5	3	155.4	49.2	20.37	1	120	63	110	125	70	112	115	66	110	120	66.3333	110.667	3594	1	3	1/12/1988	24	1	1	1	9/10/1986	26	1	1	1	4	2	1	1	2	2	1	1	0	0	0	0
26705	0	0	0	0	2	11	5	3	156.8	54.8	22.29	1	110	56	105	113	62	112	110	67	118	111	61.6667	111.667	2328	2	0	10/4/1988	24	1	3	2	8/6/1984	28	1	3	2	2	1	1	1	1	1	1	1	0	0	0	0
26706	0	0	0	0	2	10	5	3	150.8	38.9	17.11	1	126	68	103	109	60	110	113	66	111	116	64.6667	108	2628	1	1	8/16/1972	41	2	1	1	10/3/1976	37	2	1	1	2	1	1	1	1	1	0	0	0	0	0	0
26707	0	0	0	0	2	10	5	3	153.5	39.3	16.68	1	98	56	90	99	55	86	93	50	95	96.6667	53.6667	90.3333	2703	2	0	1/15/1973	40	2	2	1	9/15/1981	32	2	2	1	1	1	1	1	2	2	1	1	0	0	0	0
26708	0	0	0	0	2	11	5	3	145.5	47.1	22.25	1	121	66	96	118	60	102	112	55	99	117	60.3333	99	2760	1	1	7/7/1983	29	1	1	1	3/1/1984	28	1	1	1	3	1	1	1	1	1	0	0	0	0	0	0
26709	0	0	0	0	2	10	5	3	156	40.6	16.68	1	119	68	83	117	67	94	104	62	95	113.333	65.6667	90.6667	2945	1	2	4/11/1968	45	2	3	2	5/9/1982	31	2	3	2	2	1	1	1	1	1	0	0	0	0	0	0
26710	0	0	0	0	2	10	5	3	150.6	39.7	17.5	1	129	66	118	115	65	114	123	58	107	122.333	63	113	2428	1	1	10/28/1982	31	2	2	1	4/14/1980	33	2	1	1	4	2	1	1	1	1	1	1	0	0	0	0
26711	0	0	0	0	2	10	5	3	146.8	32.3	14.99	1	135	76	99	133	81	101	122	71	98	130	76	99.3333	2492	1	2	4/1/1978	35	2	2	1	1/28/1981	32	2	2	1	5	2	1	1	2	2	1	1	0	0	0	0
26712	0	0	0	0	2	11	5	3	144	32.1	15.48	1	106	63	104	108	56	108	101	58	108	105	59	106.667	2261	2	0	10/8/1984	28	1	2	1	4/2/1989	23	1	2	1	4	2	1	1	1	1	0	0	0	0	0	0
26713	0	0	0	0	2	11	5	3	143	34.5	16.87	1	104	60	90	96	60	94	95	63	106	98.3333	61	96.6667	2276			2/7/1982	30	2	3	2	7/7/1986	26	1	2	1	5	2	1	1	1	1	0	0	0	0	0	0
26714	1	1	1		1	11	5	3	144.5	64.1	30.7	1	128	78	98	130	76	97	128	66	100	128.667	73.3333	98.3333	2901	1	1	4/15/1981	31	2			9/24/1980	32	2			4	2	1	1	1	1	0	0	0	0	0	0
26715	0	0	0	0	1	11	5	3	168.2	58	20.5	1	138	65	76	126	68	78	126	61	82	130	64.6667	78.6667	4153	1	1	11/5/1986	26	1	2	1	3/27/1980	32	2	1	1	3	1	1	1	1	1	0	0	0	0	0	0
26716	0	0	0	0	2	11	5	3	158.9	48.9	19.37	1	124	66	69	118	66	69	121	65	76	121	65.6667	71.3333	3239	2	0	2/15/1987	25	1	3	2	12/15/1986	26	1	3	2	2	1	1	1	1	1	0	0	0	0	0	0
26717	0	0	0	0	1	10	5	3	150.7	45.3	19.95	1	132	75	82	117	73	89	120	70	81	123	72.6667	84	2602	1	1	11/1/1983	30	2	2	1	9/19/1983	30	2	2	1	3	1	1	1	1	1	0	0	0	0	0	0
26719	0	0	0	0	2	10	5	3	152.1	54.8	23.69	1	125	66	96	118	71	99	114	62	102	119	66.3333	99	2914	1	1	12/8/1985	28	1	3	2	3/24/1986	27	1	3	2	3	1	1				0	0	0	0	0	0
26720	0	0	0	0	1	10	5	3	158.9	64.9	25.7	1	146	66	67	137	64	65	138	62	66	140.333	64	66	3027	1	1	8/15/1989	24	1	3	2	5/15/1988	25	1	3	2	2	1	1	1	4	2	1	1	0	0	0	0
26722	0	0	0	0	1	11	5	3	149.4	42	18.82	1	109	64	90	105	64	91	96	62	98	103.333	63.3333	93	2223	2	0	6/23/1982	30	2	2	1	4/29/1986	26	1	3	2	4	2	1	1	1	1	1	1	0	0	0	0
26723	0	0	0	0	2	10	5	3	142.7	32.5	15.96	1	112	70	79	109	70	79	118	71	80	113	70.3333	79.3333	2366	1	1	8/20/1984	29	1	3	2	4/24/1984	29	1	3	2	4	2	1	1	1	1	1	0	0	0	0	0
26724	0	0	0	0	1	11	5	3	146.7	54	25.09	1	117	66	75	114	62	74	112	60	72	114.333	62.6667	73.6667	2309	1	1	3/1/1987	25	1	2	1	1/16/1990	22	1	3	2	3	1	1	1	1	1	1	1	0	0	0	0
26726	0	0	0	0	2	10	5	3	141.8	38	18.9	1	138	80	81	138	71	78	138	76	82	138	75.6667	80.3333	2548	1	4	6/10/1985	28	1	3	2	1/8/1992	21	1	2	1	5	2	1	1	1	1	0	0	0	0	0	0
26727	1	1	1		2	10	5	3	146.7	56.5	26.25	1	133	65	103	110	67	94	137	71	101	126.667	67.6667	99.3333	2090	1	1	5/1/1984	29	1	1	1	5/30/1988	25	1	3	2	3	1	1	1	1	1	1	1	0	0	0	0
26728	0	0	0	0	1	11	5	3	154.4	54.3	22.78	1	123	67	90	113	64	90	107	61	84	114.333	64	88	2775	1	2	2/1/1981	31	2	1	1	6/1/1974	38	2	1	1	2	1	1	1	4	2	0	0	0	0	0	0
26729	0	0	0	0	2	10	5	3	155	80.8	33.63	1	118	69	76	112	63	74	114	63	81	114.667	65	77	2480	2	0	10/7/1981	32	2	3	2	10/8/1981	32	2	3	2	4	2	1	1	1	1	1	0	0	0	0	0
26730	0	0	0	0	1	10	5	3	147.3	47.5	21.89	1	115	65	85	110	62	82	108	65	82	111	64	83	1787	1	2	4/25/1982	31	2	2	1	11/5/1984	29	1	2	1	3	1	1	1	1	1	1	1	0	0	0	0
26732	0	0	0	0	2	11	5	3	149.4	47.4	21.24	1	123	67	78	117	66	79	116	59	82	118.667	64	79.6667	2833	2	0	5/13/1980	32	2	2	1	12/18/1983	29	1	2	1	3	1	1	1	1	1	1	1	0	0	0	0
26733	0	0	0	0	1	11	5	3	161.3	67.1	25.79	1	127	49	70	120	55	81	122	48	75	123	50.6667	75.3333	3281	1	1	11/29/1970	42	2	1	1	6/11/1970	42	2	1	1	1	1					0	0	0	0	0	0
26735	1	1	1		1	10	5	3	153.2	35.2	15	1	123	68	94	109	60	101	113	60	94	115	62.6667	96.3333	2116	1	1	2/16/1979	34	2	2	1	3/2/1979	34	2	2	1	5	2	1	1	1	1	0	0	0	0	0	0
26736	0	0	0	0	1	10	5	3	125.8	26.1	16.49	1	107	66	85	105	66	80	108	63	83	106.667	65	82.6667	1768	1	1	1/10/1982	31	2	2	1	12/3/1982	31	2	2	1	2	1	1	1	1	1	0	0	0	0	0	0
26737	0	0	0	0	2	11	5	3	154.4	56.2	23.57	1	128	75	93	131	73	91	127	72	96	128.667	73.3333	93.3333	3046			1/2/1983	29	1	1	1	11/25/1987	25	1	1	1	3	1	1	1	1	1	0	0	0	0	0	0
26738	0	0	0	0	2	10	5	3	163.9	61.5	22.89	1	115	76	119	98	65	114	118	65	117	110.333	68.6667	116.667	3210	2	0	2/15/1982	31	2	2	1	5/18/1981	32	2	2	1	3	1	1	1	1	1	1	1	0	0	0	0
26739	0	0	0	0	1	11	5	3	157.2	73.2	29.62	1	126	55	88	137	55	87	132	64	91	131.667	58	88.6667	1957	1	1	11/13/1990	22	1	3	2	11/28/1990	22	1	3	2	2	1	1	1	1	1	1	1	0	0	0	0
26740	0	0	0	0	2	10	5	3	153.9	45.5	19.21	1	108	79	101	110	80	100	107	77	99	108.333	78.6667	100	2939	1	1	1/16/1986	27	1	2	1	2/24/1991	22	1	2	1	5	2	1	1	1	1	0	0	0	0	0	0
26742	0	0	0	0	1	11	5	3	144.4	35.6	17.07	1	127	69	88	119	68	91	122	69	84	122.667	68.6667	87.6667	2348	2	0	1/24/1983	29	1	3	2	9/5/1985	27	1	3	2	4	2	1	1	1	1	0	0	0	0	0	0
26743	0	0	0	0	1	11	5	3	166.8	74.3	26.71	1	106	63	69	109	54	73	106	57	67	107	58	69.6667	3483	1	1	6/15/1983	29	1	2	1	5/15/1987	25	1	3	2	3	1	1	1	1	1	0	0	0	0	0	0
26744	1	1	1		2	11	5	3	153.5	53.5	22.71	1	125	73	85	121	70	90	127	72	75	124.333	71.6667	83.3333	2962	1	1	10/27/1975	37	2	3	2	10/3/1981	31	2	3	2	4	2	1	1	1	1	1	0	0	0	0	0
26745	0	0	0	0	2	11	6	3	158.1	96.7	38.69	1	135	75	103	138	70	100	128	62	104	133.667	69	102.333	2725	2	0	11/2/1985	27	1	2	1	11/9/1981	31	2	2	1	4	2	1	1	4	2	1	1	0	0	0	0
26746	0	0	0	0	2	11	6	3	137.6	34	17.96	1	130	66	92	123	61	96	107	63	93	120	63.3333	93.6667	1708	2	0	11/23/1983	29	1	1	1	8/6/1987	25	1	1	1	1	1	1	1	1	1	0	0	0	0	0	0
26747	0	0	0	0	1	12	6	3	163.6	45.7	17.07	1	118	63	103	114	61	98	116	58	103	116	60.6667	101.333	3095	2	0	1/4/1981	30	2	2	1	9/26/1984	27	1	2	1	3	1	1	1	1	1	0	0	0	0	0	0
26748	0	0	0	0	2	12	6	3	160	59.7	23.32	1	134	80	81	126	70	80	122	70	85	127.333	73.3333	82	2928	1	1	11/27/1982	29	1	2	1	8/15/1984	27	1	2	1	3	1	1	1	1	1	0	0	0	0	0	0
26749	0	0	0	0	2	12	6	3	160.6	44.1	17.1	1	120	68	91	106	59	86	107	65	81	111	64	86	2615	1		8/30/1980	31	2	2	1	8/15/1985	26	1	2	1	2	1	1	1	4	2	0	0	0	0	0	0
26750	1	2		1	1	12	6	3	154.2	47	19.77	1	128	68	92	126	68	101	122	63	95	125.333	66.3333	96	2754	2	0	8/1/1980	31	2	2	1	10/28/1984	27	1	2	1	4	2	1	1	2	2	0	0	0	0	0	0
26751	0	0	0	0	2	12	6	3	157.1	40.3	16.33	1	128	78	89	118	65	74	123	65	89	123	69.3333	84	2480	1	6	12/2/1982	29	1	2	1	12/14/1984	27	1	2	1	4	2	1	1	1	1	0	0	0	0	0	0
26752	0	0	0	0	1	12	6	3	164.5	41.8	15.45	1	128	86	103	133	84	118	134	78	123	131.667	82.6667	114.667	2909	2	0	12/1/1981	30	2	2	1	9/15/1983	28	1	2	1	3	1	1	1	1	1	0	0	0	0	0	0
26753	1	1	1		2	12	6	3	165.2	49.4	18.1	1	126	76	99	120	70	92	121	71	98	122.333	72.3333	96.3333	2794	1	1	11/14/1988	23	1	2	1	12/17/1986	25	1	2	1	3	1	1	1	2	2	0	0	0	0	0	0
26754	1	1	1		1	12	6	3	152.5	35.9	15.44	1	125	78	93	120	66	93	122	69	96	122.333	71	94	2203	1	1	9/15/1982	29	1	2	1	2/15/1982	29	1	2	1	3	1	1	1	4	2	0	0	0	0	0	0
26755	0	0	0	0	2	11	6	3	156.3	40.5	16.58	1	126	79	96	111	70	98	112	72	90	116.333	73.6667	94.6667	2633	1	2	2/15/1970	42	2	3	2	12/15/1981	31	2	1	1	3	1	1	1	1	1	1	1	0	0	0	0
26756	0	0	0	0	1	12	6	3	152.3	56.7	24.44	1	118	63	79	118	74	99	113	67	93	116.333	68	90.3333	2208	1	1	10/15/1983	28	1	3	2	7/15/1985	26	1	3	2	5	2	1	1	1	1	0	0	0	0	0	0
26757	0	0	0	0	1	11	6	3	169.4	94.3	32.86	1	165	82	86	147	83	87	149	78	94	153.667	81	89	2980	1	1	11/1/1981	31	2	3	2	3/14/1985	27	1			5	2	1	1	1	1	0	0	0	0	0	0
26759	0	0	0	0	2	12	6	3	161.1	40.2	15.49	1	127	67	109	117	66	101	134	71	100	126	68	103.333	2449	1	2	5/4/1978	33	2	1	1	4/3/1978	33	2	2	1	4	2	1	1	1	1	0	0	0	0	0	0
26760	1	2		1	2	11	6	3	161.8	40.6	15.51	1	125	77	97	108	69	90	105	74	90	112.667	73.3333	92.3333	2355	1	1	11/3/1985	27	1			10/25/1989	23	1			3	1	1	1	4	2	0	0	0	1	1	1
26762	1	1	1		1	12	6	3	162	46.9	17.87	1	119	68	84	106	65	90	105	61	79	110	64.6667	84.3333	2148	2	0	11/24/1987	24	1	1	1	3/2/1989	22	1	2	1	3	1	1	1	1	1	0	0	0	0	0	0
26763	0	0	0	0	1	12	6	3	176.4	80.7	25.93	1	137	69	98	141	75	98	136	72	107	138	72	101	3871	2	0	2/11/1985	26	1	2	1	1/30/1988	23	1	3	2	4	2	1	1	2	2	1	1	0	0	0	0
26764	0	0	0	0	2	12	6	3	159.1	52.2	20.62	1	129	77	108	122	72	104	116	66	113	122.333	71.6667	108.333	2585	2	0	12/25/1983	28	1	3	2	8/17/1986	25	1	3	2	4	2	1	1	1	1	0	0	0	0	0	0
26765	0	0	0	0	2	12	6	3	156.5	45.9	18.74	1	125	77	97	113	67	94	112	65	87	116.667	69.6667	92.6667	2661	2	0	1/5/1985	26	1	2	1	8/25/1985	26	1	2	1	4	2	1	1	1	1	1	1	0	0	0	0
26766	1	2		1	2	11	6	3	159.9	41.9	16.39	1	123	79	75	112	72	67	115	67	89	116.667	72.6667	77	3041	1	1	10/20/1983	29	1	3	2	5/8/1985	27	1	3	2	4	2	1	1	1	1	1	1	0	0	0	0
26767	0	0	0	0	2	12	6	3	157.9	62.2	24.95	1	116	54	61	109	59	62	115	57	69	113.333	56.6667	64	2710	1	1	8/20/1978	33	2	3	2	2/21/1981	30	2	3	2	4	2	1	1	1	1	0	0	0	0	0	0
26768	0	0	0	0	1	12	6	3	157.8	44.4	17.83	1	114	68	86	110	63	97	114	57	102	112.667	62.6667	95	3235	2	0	11/28/1985	26	1	2	1	7/19/1983	28	1	3	2	1	1	2	1	1	1	1	1	0	0	0	0
26769	1	2		1	1	11	6	3	158.1	45.5	18.2	1	118	56	77	118	59	75	112	52	88	116	55.6667	80	3557	2	0	4/15/1982	30	2	3	2	11/15/1984	28	1	3	2	3	1	1	1	1	1	0	0	0	0	0	0
26770	0	0	0	0	1	11	6	3	139.2	45.1	23.28	1	137	76	116	135	67	111	141	77	111	137.667	73.3333	112.667	1971	2	0	1/18/1984	28	1	1	1	12/31/1981	31	2	1	1	2	1	1	1	1	1	0	0	0	0	0	0
26771	0	0	0	0	1	11	6	3	151.8	45.2	19.62	1	131	75	102	122	68	105	118	59	103	123.667	67.3333	103.333	2437	2	0	3/29/1987	25	1	1	1	10/4/1988	24	1	1	1	3	1	1	1	1	1	0	0	0	0	0	0
26772	0	0	0	0	1	12	6	3	163.2	58	21.78	1	147	75	93	134	69	96	123	59	98	134.667	67.6667	95.6667	4054	2	0	6/2/1988	23	1	2	1	6/19/1989	22	1	2	1	3	1	1	1	4	2	0	0	0	0	0	0
26774	0	0	0	0	2	11	6	3	168.1	73.5	26.01	1	140	89	111	131	82	99	117	82	91	129.333	84.3333	100.333	3406	2	0	5/3/1971	41	2	1	1	3/3/1969	43	2	1	1	3	1	1	1	1	1	0	0	0	0	0	0
26775	0	0	0	0	2	11	6	3	145.3	62.4	29.56	1	115	81	98	122	68	91	115	67	95	117.333	72	94.6667	1856	1	1	10/18/1987	25	1	1	1	4/26/1990	22	1	1	1	1	1		1	1	1	0	0	0	0	0	0
26776	0	0	0	0	2	12	6	3	163.1	49.6	18.65	1	126	73	86	119	68	89	122	57	96	122.333	66	90.3333	3075	1	3	8/15/1980	31	2	3	2	1/15/1974	37	2	3	2	5	2	1	1	4	2	1	1	0	0	0	0
26777	1	2		1	2	12	6	3	145.5	42.1	19.89	1	135	70	84	124	65	89	134	75	93	131	70	88.6667	2450	1	1	11/15/1979	32	2	3	2	12/15/1981	30	2	3	2	4	2	1	1	1	1	1	0	0	0	0	0
26778	1	2		1	2	12	6	3	150.6	42.2	18.61	1	113	54	77	114	55	83	121	54	91	116	54.3333	83.6667	2589	1	1	11/15/1979	32	2	3	2	12/15/1981	30	2	3	2	4	2	1	1	1	1	1	0	0	0	0	0
26779	0	0	0	0	2	11	6	3	157.2	45	18.21	1	112	65	79	102	54	71	100	60	84	104.667	59.6667	78	3471	1	1	12/29/1977	35	2	2	1	3/6/1982	30	2	3	2	4	2	1	1	1	1	0	0	0	0	0	0
26780	0	0	0	0	2	12	6	3	160	68.9	26.91	1	118	73	102	117	67	100	116	65	99	117	68.3333	100.333	3280	1	1	9/7/1987	24	1	1	1	12/9/1988	23	1	3	2	5	2	1	1	1	1	1	1	0	0	0	0
26781	1	2		1	2	11	6	3	156.3	47.2	19.32	1	114	73	96	111	70	98	121	77	107	115.333	73.3333	100.333	2533	2	0	6/5/1978	34	2	2	1	8/8/1980	32	2	2	1	4	2	1	1	1	1	0	0	0	0	0	0
26782	0	0	0	0	2	12	6	3	158.8	49.7	19.71	1	110	62	80	102	56	89	105	62	104	105.667	60	91	2550	2	0	9/26/1987	24	1	2	1	8/23/1987	24	1	2	1	3	1	1	1	1	1	1	1	0	0	0	0
26783	0	0	0	0	1	11	6	3	169.7	77.4	26.88	1	165	81	104	147	86	99	142	77	95	151.333	81.3333	99.3333	4129	1	1	6/3/1984	28	1	2	1	3/30/1987	25	1	2	1	2	1	1	1	1	1	0	0	0	0	0	0
26785	0	0	0	0	2	11	6	3	159.6	51.8	20.34	1	133	67	81	122	67	78	116	68	79	123.667	67.3333	79.3333	2613	1	1	4/19/1984	28	1	2	1	12/3/1985	27	1	2	1	3	1	1	1	1	1	0	0	0	0	0	0
26786	1	1	1		2	12	6	3	158.5	40	15.92	1	118	72	101	117	65	95	112	64	101	115.667	67	99	2828	1	1	6/7/1967	44	2	1	1	11/27/1966	45	2	1	1	5	2	1	1	1	1	1	1	0	0	0	0
26787	0	0	0	0	1	11	6	3	166.9	73.9	26.53	1	136	69	89	119	72	97	123	68	89	126	69.6667	91.6667	3617	2	0	4/26/1987	25	1	2	1	10/25/1984	28	1	2	1	3	1	1	1	2	2	0	0	0	0	0	0
26788	0	0	0	0	2	11	6	3	149.9	49.4	21.98	1	114	67	95	110	70	98	108	62	97	110.667	66.3333	96.6667	2039	1	1	5/15/1983	29	1	2	1	12/15/1986	26	1	3	2	2	1	1	1	2	2	0	0	0	0	0	0
26789	1	2		1	1	12	6	3	155.7	35.5	14.64	1	107	57	87	109	62	101	96	56	99	104	58.3333	95.6667	2594	2	0	4/3/1982	29	1	2	1	1/31/1980	31	2	2	1	3	1	1	1	3	2	0	1	0	3	1	1
26790	0	0	0	0	1	13	6	3	155.7	41.1	16.95	1	109	67	105	102	56	101	102	56	104	104.333	59.6667	103.333	2594	1	1	1/15/1977	33	2	2	1	7/20/1986	24	1	2	1	3	1	1	1	3	2	1	1	0	0	0	0
26791	0	0	0	0	2	12	6	3	154.6	43.3	18.12	1	115	71	106	120	71	100	113	67	100	116	69.6667	102	2717	2	0	8/23/1983	28	1	1	1	8/2/1984	27	1	1	1	3	1	2	1	2	2	1	1	0	0	0	0
26792	0	0	0	0	1	12	6	3	162.4	45.6	17.29	1	119	65	70	110	63	76	109	57	76	112.667	61.6667	74	3127	2	0	10/7/1981	30	2	2	1	12/24/1984	27	1	3	2	3	1	1	1	1	1	1	1	0	0	0	0
26793	1	2		1	1	11	6	3	151.5	50	21.78	1	122	60	94	130	57	93	128	61	93	126.667	59.3333	93.3333	2674	2	0	1/5/1977	35	2	3	2	1/22/1982	30	2	3	2	4	2	1	1	1	1	0	0	0	0	0	0
26794	0	0	0	0	1	12	6	3	179	74.6	23.28	1	131	63	93	117	63	95	119	64	93	122.333	63.3333	93.6667	3646	2	0	9/24/1973	38	2	2	1	9/9/1979	32	2	2	1	3	1	1	1	1	1	0	0	0	0	0	0
26795	0	0	0	0	1	12	6	3	154	57.6	24.29	1	112	66	91	116	74	94	105	69	86	111	69.6667	90.3333	2858	1	1	4/23/1986	25	1	3	2	11/26/1982	29	1	3	2	5	2	1	1	1	1	0	0	0	0	0	0
26796	0	0	0	0	2	11	6	3	150.2	47	20.83	1	112	69	92	108	61	97	116	72	98	112	67.3333	95.6667	2571	1	1	4/15/1983	29	1	3	2	11/15/1983	29	1	3	2	5	2	1	1	3	2	0	0	0	0	0	0
26797	0	0	0	0	1	11	6	3	140.8	49.3	24.87	1	111	69	99	106	63	94	107	60	105	108	64	99.3333	2252	2	0	4/24/1981	31	2	3	2	3/17/1981	31	2	3	2	4	2	1	1	3	2	1	1	0	0	0	0
26798	0	0	0	0	1	12	6	3	147.2	39.3	18.14	1	120	80	100	120	65	83	114	72	80	118	72.3333	87.6667	2241	1	1	10/8/1979	32	2	1	1	1/19/1979	32	2	2	1	3	1	1	1	1	1	0	0	0	0	0	0
26799	0	0	0	0	2	12	6	3	152.5	46.7	20.08	1	135	71	95	125	73	100	127	71	94	129	71.6667	96.3333	1020	1	1	5/4/1983	28	1	1	1	12/24/1988	23	1	2	1	3	1	1	1	1	1	1	1	0	0	0	0
26801	0	0	0	0	1	12	6	3	149	38	17.12	1	108	60	82	102	57	77	99	50	82	103	55.6667	80.3333	2406	1	1	7/15/1985	26	1	1	1	2/15/1985	26	1	2	1	6	2	1	1	1	1	0	0	0	0	0	0
26802	0	0	0	0	1	12	6	3	158.9	36.8	14.57	1	125	66	92	134	71	96	113	62	92	124	66.3333	93.3333	3004	1	1	4/17/1983	28	1	2	1	11/4/1984	27	1	3	2	3	1	1	1	1	1	1	1	0	0	0	0
26803	0	0	0	0	2	12	6	3	152.7	47.1	20.2	1	100	57	89	86	53	93	100	43	99	95.3333	51	93.6667	2836	1	1	10/16/1978	33	2	3	2	12/25/1978	33	2	3	2	4	2	1	1	1	1	0	0	0	0	0	0
26804	0	0	0	0	1	12	6	3	156.3	46.8	19.16	1	112	62	73	106	60	78	103	60	74	107	60.6667	75	3304	1	1	6/12/1962	49	2	3	2	12/29/1968	43	2	3	2	3	1	2	2	1	1	0	0	0	0	0	0
26805	0	0	0	0	2	11	6	3	150.4	36.7	16.22	1	114	62	98	94	57	100	97	52	96	101.667	57	98	2988	1	2	2/28/1982	30	2	1	1	8/23/1982	30	2	2	1	3	1	1	1	2	2	1	1	0	0	0	0
26806	0	0	0	0	2	12	6	3	172.9	100.6	33.65	1	128	83	92	138	82	94	115	92	94	127	85.6667	93.3333	4444	1	1	5/17/1983	28	1	3	2	9/15/1983	28	1	3	2	4	2	1	1	1	1	0	1	0	0	0	0
26807	0	0	0	0	1	11	6	3	154.6	70.5	29.5	1	119	72	80	116	60	77	113	61	73	116	64.3333	76.6667	2715	1	2	1/15/1982	30	2	3	2	6/15/1979	33	2	3	2	5	2	1	1	1	1	1	1	0	0	0	0
26808	0	0	0	0	1	11	6	3	150	34.6	15.38	1	105	64	87	100	55	85	106	53	92	103.667	57.3333	88	2223	2	0	2/4/1980	32	2	1	1	11/27/1980	32	2	1	1	3	1	1	1	2	2	0	0	0	0	0	0
26809	0	0	0	0	1	12	6	3	156.6	85	34.66	1	133	68	72	126	72	74	121	65	81	126.667	68.3333	75.6667	3680	2	0	11/14/1982	29	1	2	1	11/10/1985	26	1	3	2	5	2	1	1	1	1	0	0	0	0	0	0
26810	1	2		1	1	12	6	3	162.4	71.1	26.96	1	126	76	102	129	60	105	126	64	105	127	66.6667	104	3124	2	0	12/15/1982	29	1	2	1	11/15/1982	29	1	2	1	3	1	1	1	1	1	1	1	0	0	0	0
26811	1	2		1	1	12	6	3	147.3	49.9	23	1	111	74	113	115	73	113	110	72	118	112	73	114.667	2496	2	0	6/12/1984	27	1	2	1	8/14/1986	25	1	2	1	4	2	1	1	1	1	1	1	0	0	0	0
26812	0	0	0	0	2	12	6	3	157.9	59.8	23.98	1	105	72	103	124	65	80	128	62	74	119	66.3333	85.6667	2421			7/2/1985	26	1	3	2	2/6/1984	27	1	3	2	3	1	1	1	1	1	1	1	0	0	0	0
26813	0	0	0	0	1	12	6	3	150.3	51.2	22.66	1	107	71	87	106	66	86	103	60	90	105.333	65.6667	87.6667	2956	2	0	10/30/1979	32	2	3	2	6/30/1983	28	1	4	2	5	2	1	1	4	2	0	0	0	0	0	0
26814	0	0	0	0	1	12	6	3	166.2	62.8	22.74	1	132	70	89	120	61	89	123	62	87	125	64.3333	88.3333	3244	2	0	12/7/1978	33	2	3	2	7/21/1986	25	1	3	2	5	2	1	1	2	2	1	1	0	0	0	0
26815	0	0	0	0	1	12	6	3	171.8	58.9	19.96	1	118	70	81	120	67	82	121	67	79	119.667	68	80.6667	3686	1	1	1/9/1983	28	1	2	1	11/15/1984	27	1	2	1	3	1	1	1	4	2	0	0	0	0	0	0
26816	0	0	0	0	1	12	6	3	159.8	43.9	17.19	1	120	75	90	115	64	81	116	67	90	117	68.6667	87	2660	1	1	5/15/1978	33	2	2	1	9/15/1979	32	2	2	1	5	2	1	1	1	1	0	0	0	0	0	0
26817	0	0	0	0	2	12	6	3	156.7	74.1	30.18	1	136	73	87	133	67	82	127	61	79	132	67	82.6667	3120	1	1	6/9/1981	30	2	2	1	10/21/1980	31	2	1	1	3	1	1	1	1	1	0	0	0	0	0	0
26818	0	0	0	0	1	12	6	3	157.6	70.9	28.55	1	124	68	93	119	61	104	119	63	100	120.667	64	99	3576	1	1	10/15/1981	30	2	2	1	4/15/1977	34	2	2	1	4	2	1	1	1	1	0	0	0	0	0	0
26819	0	0	0	0	2	12	6	3	149.3	53.6	24.05	1	146	87	103	125	74	97	115	70	102	128.667	77	100.667	2636	2	0	2/15/1985	26	1	1	1	7/2/1987	24	1	1	1	3	1	1	1	2	2	0	0	0	0	0	0
26820	0	0	0	0	2	12	6	3	167.2	60.3	21.57	1	109	58	92	117	62	89	109	66	98	111.667	62	93	3297	1	2	5/15/1983	28	1	2	1	9/15/1986	25	1	2	1	4	2	1	1	1	1	0	0	0	0	0	0
26821	0	0	0	0	2	12	6	3	164.1	58.9	21.87	1	127	68	88	115	62	94	113	62	89	118.333	64	90.3333	2831	1	1	6/28/1980	31	2	2	1	12/29/1983	28	1	2	1	3	1	1	1	1	1	1	0	0	0	0	0
26822	1	2		1	1	12	6	3	159.9	71.5	27.96	1	104	61	112	110	73	116	98	67	106	104	67	111.333	3306	2	0	11/12/1983	28	1	2	1	10/13/1982	29	1	2	1	3	1	1	1	2	2	1	1	0	0	0	0
26823	0	0	0	0	1	12	6	3	150.4	31.3	13.84	1	96	56	83	94	53	92	90	54	93	93.3333	54.3333	89.3333	2767	1	1	10/17/1979	32	2	3	2	12/21/1977	34	2	3	2	4	2	1	1	1	1	1	0	0	0	0	0
26824	0	0	0	0	1	11	6	3	149.4	47.2	21.15	1	131	79	92	128	70	97	122	66	94	127	71.6667	94.3333	2465	2	0	5/30/1982	30	2	2	1	7/10/1978	34	2	2	1	3	1	1	1	1	1	0	0	0	0	0	0
26825	0	0	0	0	2	12	6	3	148	44.9	20.5	1	120	69	78	111	70	73	111	68	76	114	69	75.6667	2768	2	0	8/15/1975	36	2	1	1	3/15/1978	33	2	2	1	4	2	1	1	1	1	0	1	0	0	0	0
26826	0	0	0	0	2	11	6	3	157	44.1	17.89	1	122	76	99	126	74	105	116	71	103	121.333	73.6667	102.333	3164			1/16/1982	30	2	1	1	1/29/1988	24	1	2	1	4	2	1	1	1	1	0	1	0	0	0	0
26827	0	0	0	0	1	12	6	3	152	55.7	24.11	1	115	89	73	104	46	75	98	54	79	105.667	63	75.6667				6/1/1984	27	1	1	1	10/30/1982	29	1	1	1	2	1	1	1	1	1	0	0	0	0	0	0
26828	1	1	1		2	11	6	3	158.9	51.3	20.32	1	120	74	96	124	63	94	116	69	95	120	68.6667	95	3169	2	0	5/15/1982	30	2	2	1	2/15/1980	32	2	2	1	3	1	1	1	1	1	1	1	0	0	0	0
26829	0	0	0	0	2	12	6	3	147.7	44.3	20.31	1	111	74	102	104	76	103	105	66	105	106.667	72	103.333	2443	1	1	1/2/1986	25	1	3	2	6/2/1988	23	1	3	2	4	2	1	1	2	2	0	0	0	0	0	0
26830	1	2		1	2	12	6	3	156	48.8	20.05	1	120	70	86	108	67	85	107	63	87	111.667	66.6667	86	3035	2	0	9/14/1982	29	1	4	2	6/7/1981	30	2	2	1	3	1	1	1	2	2	0	0	0	0	0	0
26831	1	2		1	2	11	6	3	155.8	43.3	17.84	1	108	72	103	108	69	106	107	65	110	107.667	68.6667	106.333	3259	2	0	7/21/1983	29	1	2	1	10/8/1986	26	1	3	2	4	2	1	1	1	1	1	1	0	0	0	0
26832	0	0	0	0	1	12	6	3	160.3	50.9	19.81	1	115	67	90	111	78	90	112	63	95	112.667	69.3333	91.6667	3533	1	1	7/16/1983	28	1	2	1	9/13/1987	24	1	1	1	3	1	1	1	1	1	0	0	0	0	0	0
26833	1	1	1		1	12	6	3	144.7	34.1	16.29	1	99	64	107	103	69	102	101	67	100	101	66.6667	103	1825	1	1	2/23/1988	23	1	3	2	5/7/1987	24	1	3	2	5	2			4	2	0	0	1	2	1	1
26834	1	2		1	1	11	6	3	151.8	35.9	15.58	1	113	65	97	108	59	98	102	54	99	107.667	59.3333	98	2626	1	1	10/10/1987	25	1	3	2	5/15/1988	24	1	3	2	4	2	1	1	1	1	0	0	0	0	0	0
26835	0	0	0	0	1	11	6	3	157.4	59.7	24.1	1	86	67	76	105	45	77	108	50	74	99.6667	54	75.6667	4073	1	1	9/11/1984	28	1	2	1	4/29/1987	25	1	2	1	3	1	1	1	2	2	0	0	0	0	0	0
26836	1	2		1	1	11	6	3	159.9	59.4	23.23	1	114	60	86	106	68	84	105	50	83	108.333	59.3333	84.3333	3028	1	1	8/29/1989	23	1	3	2	9/18/1989	23	1	2	1	2	1	1	1	2	2	1	0	0	0	0	0
26838	0	0	0	0	1	12	6	3	163	72.6	27.33	1	136	78	120	123	73	115	124	74	119	127.667	75	118	3608	2	0	8/26/1966	45	2	2	1	12/16/1982	29	1	1	1	4	2	1	1	2	2	0	0	0	0	0	0
26839	0	0	0	0	1	12	6	3	155.7	40.1	16.54	1	121	53	82	107	50	76	110	48	81	112.667	50.3333	79.6667	2964	1	2	10/9/1989	22	1	1	1	10/3/1989	22	1	1	1	4	2	1	1	2	2	0	0	0	0	0	0
26840	0	0	0	0	2	12	6	3	162.6	41.3	15.62	1	111	67	78	109	68	77	102	64	76	107.333	66.3333	77	2617	2	0	8/16/1983	28	1	3	2	2/16/1987	24	1	3	2	6	2	1	1	1	1	0	0	0	0	0	0
26841	1	1	1		1	11	6	3	162.8	46	17.36	1	107	64	89	109	61	104	106	58	93	107.333	61	95.3333	2645	1	1	2/18/1979	33	2	2	1	11/28/1980	32	2	2	1	2	1	1	1	2	2	0	0	0	0	0	0
26842	0	0	0	0	2	12	6	3	155.6	41.5	17.14	1	113	68	105	111	63	92	113	60	100	112.333	63.6667	99	2629	1	1	2/21/1975	36	2	1	1	9/19/1974	37	2	1	1	4	2	1	1	1	1	1	1	0	0	0	0
26843	0	0	0	0	1	11	6	3	143.6	38.3	18.57	1	98	51	96	94	48	97	111	44	93	101	47.6667	95.3333	1690	2	0	4/25/1985	27	1	2	1	11/21/1988	24	1	2	1	3	1	1	1	2	2	0	0	0	0	0	0
26844	1	1	1		1	11	6	3	169.4	57.6	20.07	1	112	55	90	115	61	88	110	52	94	112.333	56	90.6667	2799	1	1	8/25/1987	25	1	3	2	2/3/1990	22	1	2	1	4	2	2	1	3	2	0	0	0	0	0	0
26846	0	0	0	0	2	11	6	3	164.5	81.6	30.15	1	136	74	92	122	73	90	125	74	96	127.667	73.6667	92.6667	3429	2	0	2/26/1985	27	1	2	1	11/16/1983	29	1	2	1	3	1	1	1	1	1	1	1	0	0	0	0
26847	0	0	0	0	1	11	6	3	152.2	39.3	16.97	1	111	59	109	97	58	105	102	57	109	103.333	58	107.667	2931	1	1	11/9/1969	43	2	1	1	9/15/1971	41	2	2	1	2	1	1	1	1	1	1	0	0	0	0	0
26848	0	0	0	0	2	12	6	3	158.9	61.8	24.48	1	130	79	90	129	67	92	124	79	91	127.667	75	91	2893	1	1	7/16/1983	28	1	1	1	10/14/1985	26	1	1	1	4	2	1	1	1	1	1	1	0	0	0	0
26849	0	0	0	0	2	12	6	3	159.8	73.1	28.63	1	126	57	80	100	75	90	116	50	83	114	60.6667	84.3333	3121	1	1	4/22/1982	29	1	1	1	2/18/1982	29	1	2	1	1	1	1	1	1	1	1	1	0	0	0	0
26850	0	0	0	0	2	12	6	3	155	61.3	25.52	1	99	58	90	100	55	91	94	52	93	97.6667	55	91.3333	3242	1	1	2/4/1983	28	1	2	1	4/8/1988	23	1	2	1	1	1	1	1	1	1	1	1	0	0	0	0
26851	0	0	0	0	2	12	6	3	156.7	54.2	22.07	1	121	66	95	118	66	93	107	65	93	115.333	65.6667	93.6667	3282	1	2	2/19/1986	25	1	2	1	6/13/1987	24	1	1	1	5	2	1	1	3	2	1	1	0	0	0	0
26852	0	0	0	0	1	12	6	3	163	74.1	27.89	1	149	102	80	154	69	99	142	83	105	148.333	84.6667	94.6667	3514	1	1	10/16/1990	21	1	1	1	6/13/1989	22	1	2	1	2	1					0	0	0	0	0	0
26853	0	0	0	0	1	12	6	3	163.8	56.4	21.02	1	119	66	74	110	52	73	97	59	85	108.667	59	77.3333	3531	1	1	7/26/1970	41	2	2	1	11/9/1972	39	2	2	1	6	2	1	1	1	1	1	1	0	0	0	0
26855	0	0	0	0	2	12	6	3	168.2	69.3	24.5	1	117	70	89	107	67	90	107	64	100	110.333	67	93	3647	2	0	10/10/1983	28	1	3	2	5/1/1989	22	1	2	1	1	1	1	1	1	1	0	0	0	0	0	0
26856	0	0	0	0	2	12	6	3	163.2	94.9	35.63	1	108	64	73	104	63	81	98	76	88	103.333	67.6667	80.6667	3207	2	0	4/6/1977	34	2	2	1	4/15/1985	26	1	2	1	3	1	1	1	1	1	0	0	0	0	0	0
26857	0	0	0	0	2	12	6	3	161.7	48.1	18.4	1	102	74	100	111	65	90	108	66	90	107	68.3333	93.3333	2971	2	0	7/20/1978	33	2	1	1	6/1/1985	26	1	1	1	3	1	1	1	1	1	1	1	0	0	0	0
26858	0	0	0	0	2	12	6	3	158.5	41.5	16.52	1	104	58	82	96	55	81	99	47	87	99.6667	53.3333	83.3333	2621	2	0	3/29/1986	25	1	2	1	2/27/1986	25	1	3	2	3	1					1	1	0	0	0	0
26859	0	0	0	0	2	12	6	3	158.4	38.8	15.46	1	101	60	115	92	63	128	103	54	124	98.6667	59	122.333	1911	1	1	11/27/1985	26	1	2	1	6/24/1987	24	1	2	1	4	2	1	1	1	1	0	0	0	0	0	0
26860	0	0	0	0	1	11	6	3	145.1	42.1	20	1	118	77	118	112	62	112	115	68	110	115	69	113.333	2637	2	0	3/15/1982	30	2	3	2	11/15/1985	27	1	3	2	2	1	1	1	1	1	1	0	0	0	0	0
26861	0	0	0	0	2	11	6	3	153.2	55.2	23.52	1	107	51	79	101	56	85	95	52	79	101	53	81	3364	2	0	4/20/1981	31	2	2	1	12/13/1982	30	2	2	1	3	1	1	1	1	1	0	0	0	0	0	0
26862	0	0	0	0	1	12	6	3	164.3	62.6	23.19	1	122	68	109	119	66	107	120	60	115	120.333	64.6667	110.333	3722	2	0	5/24/1971	40	2	2	1	7/23/1978	33	2	2	1	3	1	1	1	1	1	0	0	0	0	0	0
26863	0	0	0	0	2	12	6	3	147.5	45.6	20.96	1	128	67	76	126	65	83	123	58	82	125.667	63.3333	80.3333	2314	1	1	2/6/1975	36	2	1	1	12/9/1975	36	2	1	1	4	2	1	1	1	1	0	0	0	0	0	0
26864	0	0	0	0	2	12	6	3	156.4	39.3	16.07	1	111	68	104	114	62	97	110	66	105	111.667	65.3333	102	2586	2	0	12/16/1983	28	1	3	2	3/13/1983	28	1	3	2	4	2	1	1	2	2	0	0	0	0	0	0
26865	1	2		1	2	8	2	1	137	32.4	17.26	1	101	54	99	97	54	95	96	52	99	98	53.3333	97.6667	1372	2	0	6/4/1987	28	1	3	2	6/2/1987	28	1	3	2	4	2	1	1	2	2	0	0	0	0	0	0
26867	1	2		1	2	10	4	2	149.9	60.7	27.01	1	116	75	108	112	68	108	115	61	117	114.333	68	111	2209	1	1	12/12/1977	36	2	3	2	2/1/1978	35	2	3	2	3	1	1	1	1	1	0	0	0	0	0	0
26868	1	2		1	2	10	4	2	143.5	40.1	19.47	1	108	51	89	97	50	91	100	50	88	101.667	50.3333	89.3333	2797	2	0	2/15/1982	31	2	3	2	5/19/1987	26	1	3	2	3	1	1	1	1	1	1	1	0	0	0	0
26869	0	0	0	0	2	9	4	2	145.7	42.1	19.83	1	102	66	99	104	55	101	107	53	103	104.333	58	101	2219	1	1	11/17/1982	32	2	3	2	6/21/1989	25	1	3	2	5	2	1	1	1	1	0	0	0	0	0	0
26870	1	2		1	2	10	4	2	145.9	34.6	16.25	1	109	63	111	103	65	112	95	60	117	102.333	62.6667	113.333	2591	1	2	2/26/1982	31	2	2	1	9/10/1982	31	2	2	1	3	1	1	1	1	1	1	1	0	0	0	0
27001	1	1	1		2	6	1	1	120.6	21.6	14.85	1	85	57	89	81	47	90	83	46	96	83	50	91.6667	1170	2	0	6/15/1983	34	2	3	2	6/15/1979	38	2	2	1	5	2	1	1	1	1	0	0	0	0	0	0
27002	0	0	0	0	1	6	1	1	129.2	36.9	22.11	1	107	69	92	113	58	90	109	59	90	109.667	62	90.6667	2034	1	1	12/22/1986	31	2	3	2	5/31/1988	29	1	2	1	4	2	1	1	1	1	1	1	0	0	0	0
27003	0	0	0	0	2	6	1	1	116.7	25	18.36	1	114	50	84	106	55	89	103	50	86	107.667	51.6667	86.3333	1054	2	0	12/10/1979	38	2	3	2	11/30/1982	35	2	2	1	5	2	1	1	1	1	0	0	0	0	0	0
27004	0	0	0	0	1	6	1	1	125	25.7	16.45	1	112	57	71	103	54	76	105	48	72	106.667	53	73	1305	2	0	3/4/1988	29	1	3	2	11/24/1988	29	1	3	2	5	2	1	1	3	2	0	0	0	0	0	0
27005	0	0	0	0	2	6	1	1	127.2	26.1	16.13	1	97	52	84	102	49	84	91	54	84	96.6667	51.6667	84	1372	1	1	10/26/1989	28	1	1	1	1/19/1988	29	1	1	1	3	1	1	1	2	2	1	1	0	0	0	0
27006	0	0	0	0	1	6	1	1	131.9	38.6	22.19	1	129	54	80	119	46	83	118	57	90	122	52.3333	84.3333	1772	2	0	7/23/1989	28	1	3	2	11/13/1992	25	1	3	2	4	2	1	1	4	2	0	0	0	0	0	0
27007	0	0	0	0	2	7	1	1	124.3	24.2	15.66	1	84	50	86	82	50	86	81	47	85	82.3333	49	85.6667	1490	2	0	3/15/1987	29	1	3	2	9/15/1987	29	1	3	2	6	2	1	1	1	1	0	0	0	0	0	0
27008	0	0	0	0	2	7	1	1	129.8	28	16.62	1	102	52		99	47		109	40		103.333	46.3333	#DIV/0!	1483			1/2/1990	26	1	2	1	2/25/1993	23	1	2	1	4	2	1	1	2	2	1	1	0	0	0	0
27009	0	0	0	0	2	7	1	1	120.4	20.1	13.87	1	104	52	110	91	48	107	87	50	106	94	50	107.667	1316	2	0	1/15/1989	27	1	3	2	2/15/1990	26	1	3	2	4	2	1	1	1	1	0	0	0	0	0	0
27010	0	0	0	0	2	7	1	1	124.7	26.3	16.91	1	103	50	86	99	48	91	93	49	93	98.3333	49	90	1573	1	1	3/14/1990	26	1	2	1	11/13/1991	25	1	3	2	3	1	1	1	4	2	1	1	0	0	0	0
27011	0	0	0	0	1	7	1	1	133.2	38	21.42	1	116	58	90	110	52	90	118	50	96	114.667	53.3333	92	2359	2	0	10/31/1989	27	1	2	1	2/1/1993	23	1	3	2	2	1	1	1	1	1	0	0	0	0	0	0
27012	0	0	0	0	1	7	1	1	119.2	25.1	17.67	1	106	51	107	105	51	103	107	50	103	106	50.6667	104.333	1506	1	1	4/12/1984	32	2	3	2	6/9/1987	29	1	2	1	3	1	1	1	1	1	1	0	0	0	0	0
27014	0	0	0	0	2	7	1	1	124.9	25	16.03	1	99	59	96	96	54	96	92	56	100	95.6667	56.3333	97.3333	1630	2	0	9/22/1975	41	2	2	1	2/4/1981	35	2	2	1	3	1	1	1	1	1	1	1	0	0	0	0
27015	0	0	0	0	2	7	1	1	122.7	23.8	15.81	1	96	49	92	95	54	102	98	51	96	96.3333	51.3333	96.6667	1249	2	0	9/16/1986	30	2	2	1	8/7/1989	27	1	3	2	3	1	1	1	1	1	0	0	0	0	0	0
27016	1	1	1		1	7	1	1	128.4	24.4	14.8	1	111	53	85	108	53	90	109	52	90	109.333	52.6667	88.3333	1605	2	0	3/1/1989	27	1	3	2	3/25/1991	25	1	3	2	5	2	2	1	1	1	1	1	1	1	0	0
27017	0	0	0	0	1	7	1	1	125.2	24.2	15.44	1	104	48	78	98	55	88	95	47	85	99	50	83.6667	1896	2	0	1/15/1985	31	2	2	1	10/24/1987	29	1	3	2	4	2	1	1	1	1	0	0	0	0	0	0
27018	1	1	1		1	6	1	1	124.5	24.5	15.81	1	100	57	86	96	46	90	96	55	93	97.3333	52.6667	89.6667	1535	1	1	10/25/1977	40	2	1	1	2/27/1988	29	1	2	1	5	2	2	1	4	2	1	0	0	0	0	0
27019	0	0	0	0	1	7	1	1	126.9	21.3	13.23	1	108	65	103	105	63	110	101	60	102	104.667	62.6667	105	1764	1	1	11/1/1979	37	2	3	2	6/11/1979	37	2	3	2	5	2	1	1	1	1	0	0	0	0	0	0
27020	0	0	0	0	1	6	1	1	121.5	28.8	19.51	1	111	60	115	107	52	109	100	55	106	106	55.6667	110	1378	1	1	5/1/1989	28	1	2	1	1/26/1990	27	1	2	1	3	1	1	1	1	1	0	0	0	0	0	0
27021	0	0	0	0	2	6	1	1	122.3	22	14.71	1	93	67	92	95	42	91	85	47	88	91	52	90.3333	1510	2	0	3/15/1983	34	2	3	2	9/15/1986	31	2	3	2	4	2	1	1	1	1	0	0	0	0	0	0
27022	0	0	0	0	2	7	1	1	129.2	29.8	17.85	1	111	60	90	110	58	85	113	56	88	111.333	58	87.6667	1786			1/15/1984	32	2	3	2	10/11/1985	31	2	3	2	3	1	1	1	1	1	0	0	0	0	0	0
27024	1	1	1		2	7	1	1	130.4	31.4	18.47	1	100	52	78	96	48	80	99	55	80	98.3333	51.6667	79.3333	1776	2	0	11/1/1990	26	1	2	1	6/9/1988	28	1	2	1	3	1	1	1	2	2	0	0	1	0	0	0
27025	0	0	0	0	2	6	1	1	122.6	24.7	16.43	1	91	53	84	92	52	93	92	46	93	91.6667	50.3333	90	1153	1	1	10/14/1988	29	1	2	1	6/30/1985	32	2	2	1	3	1	1	1	1	1	1	1	0	0	0	0
27026	1	2		1	1	6	1	1	129.2	26.1	15.64	1	99	59	99	90	69	78	100	54	95	96.3333	60.6667	90.6667		1	1	1/31/1988	29	1	3	2	6/25/1989	28	1	3	2	4	2	1	1	3	2	1	0	0	0	0	0
27027	0	0	0	0	1	7	1	1	123.1	28.6	18.87	1	103	50	95	88	46	102	96	49	91	95.6667	48.3333	96	1553	2	0	10/23/1980	36	2	1	1	3/7/1983	33	2	3	2	4	2	1	1	1	1	0	0	0	0	0	0
27028	0	0	0	0	1	7	1	1	125	24.6	15.74	1	101	60	87	97	55	85	97	57	91	98.3333	57.3333	87.6667	1578	2	0	1/20/1987	29	1	2	1	6/2/1979	37	2	3	2	4	2					0	0	0	0	0	0
27029	0	0	0	0	1	7	1	1	135.7	27.6	14.99	1	91	47	84	94	46	85	86	51	105	90.3333	48	91.3333	1891	2	0	1/5/1981	35	2	3	2	2/18/1980	36	2	3	2	6	2	1	1			0	0	0	0	0	0
27030	1	2		1	2	7	1	1	130.8	28.9	16.89	1	110	66	87	106	64	80	101	56	86	105.667	62	84.3333	1939	1	1	4/20/1963	53	2	2	1	6/24/1976	40	2	2	1	4	2					1	1	0	0	0	0
27031	0	0	0	0	2	7	1	1	120.2	20.5	14.19	1	92	50	83	98	55	80	90	51	82	93.3333	52	81.6667	1396	1	1	4/10/1986	30	2	2	1	10/14/1986	30	2	3	2	4	2	1	1	1	1	0	0	0	0	0	0
27032	0	0	0	0	2	7	1	1	120.7	22.2	15.24	1	93	53	77	94	52	83	98	58	90	95	54.3333	83.3333	1075	1	1	10/9/1979	37	2	2	1	11/5/1981	35	2	2	1	2	1	1	1	1	1	0	0	0	0	0	0
27033	0	0	0	0	2	7	1	1	120.9	21.6	14.78	1	96	54	87	93	51	97	92	49	94	93.6667	51.3333	92.6667	1336	2	0	3/15/1984	32	2	3	2	10/15/1987	29	1	3	2	3	1	1	1	1	1	0	0	0	0	0	0
27034	0	0	0	0	2	6	1	1	114.7	22.3	16.95	1	100	62	88	119	54	85	99	48	96	106	54.6667	89.6667	1282	1	1	10/28/1976	41	2	2	1	4/28/1987	30	2	2	1	3	1	1	1	2	2	0	0	0	0	0	0
27035	0	0	0	0	2	7	1	1	125.9	26.3	16.59	1	101	54	84	93	53	83	94	41	83	96	49.3333	83.3333	1473	1	1	2/15/1991	25	1	2	1	5/15/1991	25	1	3	2	3	1	1	1	1	1	0	0	0	0	0	0
27036	0	0	0	0	1	7	1	1	121.6	23.1	15.62	1	108	54	89	96	50	92	95	47	92	99.6667	50.3333	91	1179	1	1	1/29/1993	23	1	2	1	9/11/1993	23	1	2	1	3	1	1	1	2	2	1	0	0	0	0	0
27038	0	0	0	0	1	6	1	1	121.6	25.9	17.52	1	110	55	104	100	58	109	103	49	106	104.333	54	106.333	931	1	1	10/28/1988	29	1	2	1	11/19/1992	25	1	2	1	4	2	1	1	1	1	1	1	0	0	0	0
27039	1	1	1		1	7	1	1	131.1	33.1	19.26	1	113	55	106	108	64	106	102	47	110	107.667	55.3333	107.333	2254	2	0	1/16/1994	22	1	2	1	8/19/1992	24	1	3	2	2	1	1	1	2	2	0	0	0	2	1	0
27040	1	1	1		2	6	1	1	130	42.1	24.91	1	109	59	99	87	49	98	105	49	104	100.333	52.3333	100.333	1324	1	1	3/12/1981	36	2	2	1	7/14/1983	34	2	2	1	4	2	1	1	1	1	0	0	0	0	0	0
27041	0	0	0	0	1	6	1	1	121.7	20.9	14.11	1	92	47	106	110	57	86	95	50	104	99	51.3333	98.6667	1171	2	0	1/28/1990	27	1	2	1	3/8/1992	25	1	2	1	3	1					1	1	0	0	0	0
27042	1	1	1		1	7	1	1	120.1	23	15.95	1	101	52	113	97	50	107	93	49	111	97	50.3333	110.333	1675	2	0	12/16/1984	32	2	2	1	4/7/1983	33	2	2	1	4	2	1	1	1	1	0	0	1	1	0	1
27043	1	2		1	1	7	1	1	131.4	30.9	17.9	1	112	54	93	106	59	99	109	63	98	109	58.6667	96.6667	1979	2	0	11/13/1986	30	2	2	1	5/15/1987	29	1	2	1	3	1	1	1	2	2	1	1	0	0	0	0
27044	1	2		1	1	7	1	1	125.7	31.8	20.13	1	105	53	107	102	56	108	102	47	104	103	52	106.333	1524	1	1	9/2/1988	28	1	3	2	4/9/1989	27	1	3	2	3	1	1	1	1	1	0	0	0	0	0	0
27046	0	0	0	0	2	7	1	1	134.4	33.9	18.77	1	104	33	104	104	54	107	102	53	105	103.333	46.6667	105.333	1124	2	0	2/20/1983	33	2	3	2	6/18/1985	31	2	3	2	5	2	1	1	1	1	1	1	0	0	0	0
27047	0	0	0	0	1	6	1	1	119.4	18.9	13.26	1	106	43	104	82	45	90	101	48	98	96.3333	45.3333	97.3333	1358	1	1	11/2/1989	28	1	3	2	4/16/1986	31	2	2	1	5	2	1	1	1	1	0	0	0	0	0	0
27048	0	0	0	0	2	6	1	1	124.1	23.2	15.06	1	103	50	88	98	48	91	96	49	91	99	49	90	1561	1	1	8/28/1987	30	2	2	1	5/8/1987	30	2	2	1	3	1	1	1	2	2	1	1	0	0	0	0
27049	0	0	0	0	2	7	1	1	124.8	24.3	15.6	1	97	54	93	94	49	86	102	49	92	97.6667	50.6667	90.3333	1914	1	1	10/15/1981	35	2	2	1	7/10/1987	29	1	2	1	3	1	1	1	2	2	0	0	0	0	0	0
27050	1	2		1	1	6	1	1	120.4	23.4	16.14	1	101	41	98	96	54	92	96	51	86	97.6667	48.6667	92	1122	2	0	7/15/1991	26	1	3	2	9/4/1991	26	1	3	2	4	2	1	1	1	1	0	0	0	1	0	0
27051	0	0	0	0	2	7	1	1	117.4	22.1	16.03	1	87	50	83	87	48	89	98	48	90	90.6667	48.6667	87.3333	1310	2	0	7/8/1983	33	2	2	1	10/6/1987	29	1	3	2	4	2	1	1	1	1	0	0	0	0	0	0
27052	0	0	0	0	2	7	1	1	134.3	27.5	15.25	1	114	52	73	106	40	79	102	48	81	107.333	46.6667	77.6667	1632	2	0	4/14/1982	34	2	4	2	7/20/1984	32	2	3	2	5	2	1	1	1	1	0	0	0	0	0	0
27053	0	0	0	0	2	6	1	1	112.7	18.7	14.72	1	95	56	93	92	59	89	96	52	93	94.3333	55.6667	91.6667	1249	2	0	8/27/1985	32	2	2	1	8/20/1992	25	1	3	2	4	2	1	1	1	1	0	0	0	0	0	0
27054	0	0	0	0	1	7	1	1	117.9	24.8	17.84	1	110	42	85	102	58	84	102	55	84	104.667	51.6667	84.3333	3934	2	0	2/18/1986	30	2	3	2	9/24/1984	32	2	3	2	3	1	1	1	1	1	1	1	0	0	0	0
27055	0	0	0	0	2	7	1	1	119.2	23.9	16.82	1	103	66	99	102	62	102	99	60	101	101.333	62.6667	100.667	1390	1	2	6/9/1980	36	2	1	1	10/23/1983	33	2	1	1	1	1					0	0	0	0	0	0
27056	0	0	0	0	1	7	1	1	133.5	31.5	17.67	1	98	51	79	89	51	75	91	52	81	92.6667	51.3333	78.3333	2049	2	0	10/25/1974	42	2	2	1	2/15/1978	38	2	2	1	1	1	1	1	1	1	0	0	0	0	0	0
27057	0	0	0	0	2	7	1	1	132.8	33.5	19	1	116	52	74	102	55	72	97	53	72	105	53.3333	72.6667	2381	1	1	10/15/1977	39	2	2	1	7/15/1979	37	2	2	1	1	1	1	1	1	1	0	0	0	0	0	0
27058	0	0	0	0	2	7	1	1	127.3	21.8	13.45	1	116	58	88	115	59	92	110	58	99	113.667	58.3333	93	1364	1	3	3/23/1978	38	2	3	2	10/18/1977	39	2	3	2	3	1	1	1	1	1	1	1	0	0	0	0
27059	0	0	0	0	1	7	1	1	132.5	26	14.81	1	111	55	86	103	61	68	104	53	67	106	56.3333	73.6667	1544	1	3	3/23/1978	38	2	3	2	10/18/1977	39	2	3	2	3	1	1	1	1	1	1	1	0	0	0	0
27060	0	0	0	0	2	7	1	1	118.8	23.4	16.58	1	92	51	77	93	45	85	91	49	81	92	48.3333	81	1240	1	1	3/16/1979	37	2	1	1	2/12/1980	36	2	1	1	3	1	1	1	2	2	1	0	0	0	0	0
27061	0	0	0	0	1	7	1	1	126.6	21.9	13.66	1	97	60	84	110	80	82	100	62	90	102.333	67.3333	85.3333	1078	1	1	4/4/1988	28	1	2	1	11/23/1990	26	1	3	2	4	2	1	1	4	2	1	1	0	0	0	0
27062	0	0	0	0	1	6	1	1	123.7	20.6	13.46	1	101	59	97	104	54	97	103	56	98	102.667	56.3333	97.3333	1507	1	1	3/3/1983	34	2	2	1	2/2/1984	33	2	1	1	3	1	1	1	1	1	0	0	0	0	0	0
27063	0	0	0	0	1	6	1	1	131	25.9	15.09	1	96	51	88	98	63	95	94	46	90	96	53.3333	91	1138	1	1	4/25/1984	33	2	2	1	6/6/1984	33	2	2	1	2	1	1	1	1	1	1	0	0	0	0	0
27064	0	0	0	0	1	7	1	1	127.1	23.7	14.67	1	106	52	86	120	102	89	88	46	84	104.667	66.6667	86.3333	1544	1	1	9/29/1978	38	2	2	1	4/17/1989	27	1	2	1	1	1	1	1	1	1	0	0	0	0	0	0
27065	0	0	0	0	2	6	1	1	124.9	29	18.59	1	116	57	91	110	57	102	106	54	104	110.667	56	99	1486	2	0	6/9/1984	33	2	3	2	1/2/1988	29	1	3	2	5	2	1	1	1	1	1	0	0	0	0	0
27066	1	2		1	2	7	1	1	127.2	24	14.83	1	103	56	79	107	66	82	92	44	91	100.667	55.3333	84	1448	2	0	12/26/1990	26	1	2	1	6/20/1990	26	1	2	1	3	1	1	1	2	2	0	0	0	0	0	0
27067	0	0	0	0	1	7	1	1	127.1	42.5	26.31	1	126	60	89	127	58	89	119	55	89	124	57.6667	89	1328	2	0	2/15/1988	28	1	3	2	2/11/1988	28	1	3	2	4	2	1	1	3	2	0	0	0	0	0	0
27068	0	0	0	0	1	6	1	1	111.3	19.8	15.98	1	105	57	91	101	55	91	99	51	92	101.667	54.3333	91.3333	1364	1	1	6/15/1988	29	1	2	1	4/15/1988	29	1	3	2	3	1	1	1	4	2	1	1	0	0	0	0
27069	0	0	0	0	1	7	1	1	130.6	25.1	14.72	1	117	65	106	108	59	105	104	58	109	109.667	60.6667	106.667	2757	2	0	1/29/1987	29	1	3	2	3/28/1986	30	2	3	2	4	2	1	1	1	1	1	1	0	0	0	0
27070	0	0	0	0	2	6	1	1	122.1	34.1	22.87	1	111	53	106	121	68	102	115	58	100	115.667	59.6667	102.667	1074	1	1	2/19/1983	34	2	2	1	4/28/1981	36	2	2	1	3	1	1	1	4	2	0	0	0	0	0	0
27071	0	0	0	0	1	7	1	1	123.4	21.5	14.12	1	102	61	80	102	67	87	92	54	83	98.6667	60.6667	83.3333	960	1	1	3/15/1990	26	1	1	1	9/15/1989	27	1	3	2	3	1	1	1	1	1	0	0	0	0	0	0
27072	1	2		1	2	7	1	1	123.1	20.3	13.4	1	89	46	85	93	48	82	90	43	86	90.6667	45.6667	84.3333	1264	1	1	12/28/1986	30	2	4	2	10/11/1985	31	2	3	2	6	2	1	1	4	2	0	0	0	0	0	0
27073	0	0	0	0	2	6	1	1	127.2	22.4	13.84	1	96	49	80	96	50	82	94	47	80	95.3333	48.6667	80.6667	1135	2	0	7/1/1990	27	1	3	2	8/18/1987	30	2	3	2	5	2	1	1	1	1	0	0	0	0	0	0
27074	1	1	1		2	7	1	1	123.8	23.2	15.14	1	105	52	83	96	49	82	96	49	95	99	50	86.6667	1217	1	1	9/21/1983	33	2	3	2	10/27/1988	28	1	3	2	5	2	1	1	1	1	1	1	0	1	0	0
27075	0	0	0	0	2	7	1	1	120.7	20.1	13.8	1										#DIV/0!	#DIV/0!	#DIV/0!	1346	2	0	1/30/1988	28	1	2	1	7/22/1986	30	2	3	2	3	1	1	1	2	2	1	1	0	0	0	0
27076	0	0	0	0	1	6	1	1	125.4	23.2	14.75	1	90	42	85	94	43	75	95	49	87	93	44.6667	82.3333	1356	1	1	5/21/1978	39	2	3	2	11/20/1979	38	2	2	1	3	1	1	1	1	1	1	1	0	0	0	0
27077	0	0	0	0	2	7	1	1	125.5	24.9	15.81	1	96	52	92	96	51	92	101	50	92	97.6667	51	92	1529	1	1	8/15/1977	39	2	2	1	9/17/1979	37	2	2	1	5	2	1	1	2	2	1	1	0	0	0	0
27078	1	2		1	1	7	1	1	136.1	26.3	14.2	1	99	55	78	107	52	72	115	32	79	107	46.3333	76.3333	2091	2	0	5/25/1987	29	1	3	2	9/11/1988	28	1	3	2	4	2	1	1	1	1	1	1	0	0	0	0
27079	0	0	0	0	1	7	1	1	131.3	27.8	16.13	1	93	60	98	90	57	91	93	58	100	92	58.3333	96.3333	1062	2	0	1/8/1988	28	1	2	1	9/27/1989	27	1	2	1	2	1	1	1	1	1	0	0	0	0	0	0
27080	0	0	0	0	2	6	1	1	121.1	23.3	15.89	1	101	50	103	94	49	102	98	45	103	97.6667	48	102.667	1247	2	0	10/15/1989	28	1	2	1	8/11/1990	27	1	3	2	3	1	1	1	1	1	1	0	0	0	0	0
27081	0	0	0	0	2	7	1	1	124	19.5	12.68	1	99	63	87	101	65	89	99	64	82	99.6667	64	86	1388	2	0	12/29/1987	29	1	2	1	5/24/1988	28	1	3	2	3	1	1	1	1	1	1	1	0	0	0	0
27082	1	1	1		1	7	1	1	132.5	24.9	14.18	1	93	58	81	92	45	77	98	59	83	94.3333	54	80.3333	1342			12/16/1983	33	2	2	1	8/11/1981	35	2	3	2	3	1	1	1	1	1	1	1	0	0	0	0
27083	0	0	0	0	1	7	1	1	138.9	52.3	27.11	1	110	50	85	118	37	92	110	45	91	112.667	44	89.3333	1160	2	0	12/15/1987	29	1	1	1	4/15/1988	28	1	3	2	5	2	1	1	1	1	1	1	0	0	0	0
27085	0	0	0	0	2	7	1	1	115.8	17.9	13.35	1	84	42	81	85	46	88	82	42	91	83.6667	43.3333	86.6667	1191	1	1	3/26/1991	25	1	3	2	10/4/1990	26	1	3	2	4	2	1	1	1	1	0	0	0	0	0	0
27086	0	0	0	0	2	7	1	1	127.2	23.6	14.59	1	108	80	82	97	63	83	97	51	80	100.667	64.6667	81.6667	1661	2	0	3/15/1986	30	2	3	2	3/6/1982	34	2	3	2	6	2	1	1	1	1	0	0	0	0	0	0
27087	0	0	0	0	1	6	1	1	119.1	21.2	14.95	1	101	55	97	96	51	98	96	58	105	97.6667	54.6667	100	881	1	1	9/8/1982	35	2	3	2	3/16/1982	35	2	3	2	5	2	1	1	1	1	1	0	0	0	0	0
27088	0	0	0	0	1	6	1	1	126.1	38.5	24.21	1	117	48	105	126	96	113	117	60	104	120	68	107.333	1483	1	1	4/22/1982	35	2	2	1	4/23/1986	31	2	2	1	2	1	1	1	1	1	0	0	0	0	0	0
27089	0	0	0	0	1	7	1	1	133.3	31.8	17.9	1	104	78	100	110	64	104	118	52	103	110.667	64.6667	102.333	2058	2	0	8/1/1987	29	1	3	2	3/4/1990	26	1	2	1	4	2	1	1	2	2	0	0	0	0	0	0
27090	0	0	0	0	2	6	1	1	114.8	18.9	14.34	1	96	49	100	98	49	98	100	50	96	98	49.3333	98	1279	1	1	1/6/1984	33	2	3	2	9/20/1988	29	1	2	1	3	1	1	1	1	1	1	1	0	0	0	0
27092	0	0	0	0	1	7	1	1	126.5	27.9	17.44	1	105	56	94	98	53	85	100	55	86	101	54.6667	88.3333	1783	2	0	1/22/1991	25	1	1	1	3/2/1990	26	1	3	2	5	2	1	1	1	1	0	0	0	0	0	0
27093	0	0	0	0	2	6	1	1	121.5	26.2	17.75	1	110	63	106	100	51	100	102	52	101	104	55.3333	102.333	1665	1	1	1/6/1989	28	1	1	1	9/25/1990	27	1	2	1	2	1	1	1	3	2	0	0	0	0	0	0
27094	0	0	0	0	1	7	1	1	125.2	25.8	16.46	1	106	50	77	99	56	84	100	53	86	101.667	53	82.3333	1940	2	0	12/11/1990	26	1	2	1	12/26/1989	27	1	2	1	4	2	1	1	1	1	1	1	0	0	0	0
27095	0	0	0	0	2	6	1	1	121.6	20.2	13.66	1	87	56	107	88	54	109	87	52	111	87.3333	54	109	960	1	1	4/6/1980	37	2	4	2	5/20/1981	36	2	3	2	6	2	1	1	1	1	0	0	0	0	0	0
27096	0	0	0	0	1	6	1	1	114.8	19.3	14.64	1	105	50	94	104	52	97	93	51	95	100.667	51	95.3333	1234	2	0	12/12/1987	30	2	2	1	12/20/1986	31	2	2	1	4	2	1	1			1	1	0	0	0	0
27097	1	2		1	1	6	1	1	124.8	22.5	14.45	1	89	52	85	91	50	93	77	59	101	85.6667	53.6667	93	1545	1	2	1/9/1982	35	2	3	2	7/25/1975	42	2	3	2	6	2	1	1	1	1	1	1	0	0	0	0
27098	0	0	0	0	1	7	1	1	129.5	31.1	18.54	1	100	60	84	118	96	80	98	62	87	105.333	72.6667	83.6667	1328	2	0	2/15/1986	30	2	3	2	2/15/1990	26	1	3	2	3	1	1	1	1	1	1	1	0	0	0	0
27099	1	2		1	2	7	1	1	122	21.7	14.58	1	98	45	77	91	45	79	98	46	78	95.6667	45.3333	78	1600	1	1	12/31/1990	26	1	3	2	10/16/1992	24	1	3	2	4	2	1	1	1	1	0	0	0	0	0	0
27100	0	0	0	0	1	7	1	1	135.5	41.1	22.39	1	103	55	90	105	58	91	109	49	92	105.667	54	91	1898	1	1	2/28/1981	35	2	3	2	2/20/1983	33	2	3	2	6	2	1	1	1	1	0	0	0	0	0	0
27101	0	0	0	0	2	6	1	1	116.6	22.1	16.26	1	86	53	80	83	53	79	86	38	80	85	48	79.6667	1048	1	1	1/18/1991	26	1	2	1	10/9/1989	28	1	2	1	3	1	1	1	2	2	1	1	0	0	0	0
27102	0	0	0	0	1	7	1	1	122.4	22	14.68	1	83	58	122	91	47	63	86	53	121	86.6667	52.6667	102	1966	1	1	3/18/1985	31	2	3	2	9/19/1989	27	1	2	1	4	2	1	1	1	1	0	0	0	0	0	0
27103	0	0	0	0	2	7	1	1	124.4	23.8	15.38	1	96	43	89	93	42	85	85	40	85	91.3333	41.6667	86.3333	2027	2	0	2/28/1987	29	1	3	2	11/11/1986	30	2	3	2	3	1	1	1	1	1	0	0	0	0	0	0
27104	0	0	0	0	2	6	1	1	124.1	25.7	16.69	1	101	56	91	96	47	90	95	48	89	97.3333	50.3333	90	1867	1	1	5/19/1986	31	2	2	1	3/16/1989	28	1	2	1	3	1	1	1	1	1	1	1	0	0	0	0
27105	0	0	0	0	1	7	1	1	121.6	23.2	15.69	1	96	67	86	98	70	87	102	65	79	98.6667	67.3333	84	2034	1	2	2/20/1960	56	2	3	2	2/18/1973	43	2	3	2	3	1					0	0	0	0	0	0
27106	0	0	0	0	1	7	1	1	130.2	26.6	15.69	1	96	58	82	117	48	68	95	44	74	102.667	50	74.6667	1487	1	1	8/6/1977	39	2	3	2	2/3/1980	36	2	3	2	3	1	1	1	1	1	0	0	0	0	0	0
27107	0	0	0	0	2	7	1	1	130.9	29.4	17.16	1	100	45	81	101	40	85	96	46	83	99	43.6667	83	1560	1	1	11/12/1984	32	2	2	1	12/9/1989	27	1	2	1	4	2	1	1	1	1	1	1	0	0	0	0
27108	1	2		1	1	7	1	1	132	29.4	16.87	1	107	56	87	97	57	94	99	54	91	101	55.6667	90.6667	1594	2	0	5/20/1991	25	1	3	2	1/11/1991	25	1	3	2	2	1	1	1	2	2	1	1	0	1	0	0
27109	0	0	0	0	1	6	1	1	116.7	19.6	14.39	1	104	45	81	102	64	84	106	62	89	104	57	84.6667	1041	2	0	1/31/1984	33	2	2	1	9/17/1990	27	1	1	1	2	1	1	1	1	1	0	0	0	0	0	0
27110	0	0	0	0	2	6	1	1	124.8	27.5	17.66	1	109	63	90	118	97	86	97	57	88	108	72.3333	88	1227	1	1	6/27/1983	34	2	2	1	11/16/1983	34	2	2	1	4	2	1	1	1	1	1	1	0	0	0	0
27111	0	0	0	0	2	7	1	1	126.9	22.3	13.85	1	103	54	75	101	58	85	94	51	91	99.3333	54.3333	83.6667	1684	1	1	11/9/1987	29	1	2	1	8/2/1989	27	1	2	1	4	2	1	1	1	1	0	0	0	0	0	0
27112	0	0	0	0	2	7	1	1	126.5	22.3	13.94	1	92	58	93	87	30	80	91	48	93	90	45.3333	88.6667	1752	1	1	11/9/1987	29	1	2	1	8/2/1989	27	1	2	1	4	2	1	1	1	1	0	0	0	0	0	0
27113	0	0	0	0	1	6	1	1	127.7	32.4	19.87	1	112	57	87	124	51	80	103	51	80	113	53	82.3333	1039			8/15/1985	32	2	2	1	9/9/1986	31	2	2	1	6	2	1	1	1	1	0	0	0	0	0	0
27114	1	2		1	2	7	1	1	124	24.7	16.06	1	102	52	75	94	46	71	98	48	74	98	48.6667	73.3333	1719	2	0	4/15/1987	29	1	3	2	7/15/1984	32	2	3	2	6	2	1	1	1	1	0	0	0	0	0	0
27115	0	0	0	0	1	7	1	1	125	21.9	14.02	1	113	48	86	95	47	94	92	41	99	100	45.3333	93	1975	2	0	11/30/1982	34	2	3	2	11/21/1985	31	2	2	1	4	2	1	1	2	2	0	0	0	0	0	0
27116	1	1	1		2	7	1	1	130	31.9	18.88	1	118	66	106	117	65	113	115	64	112	116.667	65	110.333	1227	2	0	2/15/1986	30	2	3	2	7/15/1987	29	1	3	2	5	2	1	1	2	2	0	0	1	3	1	0
27117	0	0	0	0	2	7	1	1	127.3	25.3	15.61	1	71	44	95	92	46	97	82	45	96	81.6667	45	96	1595	1		10/2/1981	35	2	1	1	5/1/1977	39	2	1	1	3	1	1	1	1	1	0	0	0	0	0	0
27118	0	0	0	0	1	7	1	1	123	23.8	15.73	1	105	58	96	101	59	100	104	58	102	103.333	58.3333	99.3333	1922	2	0	1/30/1977	39	2	2	1	7/20/1988	28	1	2	1	1	1					0	0	0	0	0	0
27119	1	2		1	1	7	1	1	125.1	22.7	14.5	1	91	54	88	86	53	92	86	55	93	87.6667	54	91	965	1	1	9/20/1990	26	1	2	1	1/20/1991	25	1	2	1	4	2	1	1	1	1	0	0	0	0	0	0
27120	0	0	0	0	2	6	1	1	120.2	19.8	13.7	1	96	75	128	102	68	125	106	62	125	101.333	68.3333	126	1035	2	0	5/17/1977	40	2	4	2	2/3/1988	29	1	3	2	6	2	1	1	1	1	0	0	0	0	0	0
27121	0	0	0	0	2	7	1	1	113.4	18.4	14.31	1	89	47	76	82	44	72	84	41	74	85	44	74	1319	1	3	6/17/1982	34	2	3	2	7/12/1987	29	1	3	2	3	1	1	1	1	1	0	0	0	0	0	0
27122	0	0	0	0	2	7	1	1	120.9	20.6	14.09	1	105	63	110	103	49	109	105	54	109	104.333	55.3333	109.333	1096	2	0	7/26/1988	28	1	3	2	10/25/1989	27	1	3	2	4	2	1	1	1	1	1	1	0	0	0	0
27123	0	0	0	0	1	7	1	1	133.2	30.2	17.02	1	106	50	89	99	58	93	95	58	102	100	55.3333	94.6667	1852	2	0	2/5/1990	26	1	1	1	5/30/1991	25	1	2	1	3	1					0	0	0	0	0	0
27124	0	0	0	0	1	6	1	1	125.5	23.6	14.98	1	111	64	104	101	60	95	102	56	101	104.667	60	100	1937	2	0	7/16/1986	31	2	2	1	10/16/1986	31	2	3	2	3	1	1	1	1	1	1	1	0	0	0	0
27125	0	0	0	0	2	6	1	1	122.4	21.6	14.42	1	113	51	89	96	58	88	95	53	93	101.333	54	90	903	1	1	11/29/1986	31	2	2	1	3/8/1988	29	1	2	1	3	1	1	1	1	1	1	1	0	0	0	0
27127	0	0	0	0	2	7	1	1	125	30.1	19.26	1	129	71	84	119	55	88	116	68	95	121.333	64.6667	89	1640	2	0	12/13/1983	33	2	1	1	11/30/1983	33	2	2	1	3	1	1	1	2	2	0	0	0	0	0	0
27128	0	0	0	0	2	6	1	1	118	22.5	16.16	1	95	50	76	94	48	80	95	53	82	94.6667	50.3333	79.3333	1347	1	1	4/15/1985	32	2	3	2	9/15/1989	28	1	3	2	6	2	1	1	1	1	0	0	0	0	0	0
27129	1	1	1		1	7	1	1	134.3	29	16.08	1	109	61	102	104	62	97	105	52	99	106	58.3333	99.3333	1841	2	0	12/8/1986	30	2	3	2	12/31/1986	30	2	3	2	4	2	1	1	2	2	0	0	0	0	0	0
27131	0	0	0	0	2	6	1	1	119.7	20.6	14.38	1	112	63	85	108	70	100	106	58	91	108.667	63.6667	92	1482	1	1	3/15/1976	41	2	1	1	5/15/1977	40	2	1	1	3	1	1	1	4	2	1	1	0	0	0	0
27132	0	0	0	0	2	7	1	1	137	50.2	26.75	1	104	77	116	122	72	119	119	70	122	115	73	119	1998	2	0	2/3/1987	29	1	2	1	3/27/1987	29	1	2	1	4	2	1	1	1	1	0	0	0	0	0	0
27134	0	0	0	0	2	7	1	1	132.3	22.6	12.91	1	92	44	85	95	49	92	95	54	93	94	49	90	1592	2	0	11/15/1988	28	1	2	1	5/15/1990	26	1	2	1	3	1	1	1	1	1	1	0	0	0	0	0
27135	0	0	0	0	1	6	1	1	124.2	25.1	16.27	1	93	55	109	98	50	104	87	49	108	92.6667	51.3333	107	1501	2	0	8/29/1987	30	2	3	2	12/16/1986	31	2	3	2	4	2	1	1	2	2	0	0	0	0	0	0
27136	0	0	0	0	2	7	1	1	125.5	27.7	17.59	1	116	52	105	108	55	103	90	51	101	104.667	52.6667	103	1556	1	1	4/12/1984	32	2	3	2	6/9/1987	29	1	2	1	3	1	1	1	1	1	1	0	0	0	0	0
27137	1	2		1	1	6	1	1	127.9	27.2	16.63	1	111	55	97	102	32	114	101	53	106	104.667	46.6667	105.667	1826	2	0	7/8/1988	29	1	2	1	2/20/1990	27	1	3	2	4	2	1	1	2	2	0	0	0	6	2	0
27139	1	1	1		2	7	1	1	125.2	24.7	15.76	1	95	53	90	91	51	95	81	40	97	89	48	94	1661	2	0	10/25/1979	37	2	3	2	1/19/1979	37	2	3	2	4	2	1	1	1	1	0	0	0	0	0	0
27140	0	0	0	0	1	6	1	1	119.6	24.3	16.99	1	110	62	113	107	56	111	101	51	114	106	56.3333	112.667	1218	1	1	4/7/1978	39	2	1	1	4/23/1979	38	2			2	1	1	1	1	1	0	0	0	0	0	0
27141	0	0	0	0	2	7	1	1	124	21.8	14.18	1	98	52	103	100	49	95	97	50	94	98.3333	50.3333	97.3333	1271	1	1	2/25/1980	36	2	3	2	2/15/1983	33	2	3	2	4	2					0	0	0	0	0	0
27142	1	1	1		1	7	1	1	122.1	30.9	20.73	1	125	71	125	122	70	126	118	61	125	121.667	67.3333	125.333	1573	2	0	7/5/1989	27	1	3	2	11/6/1989	27	1	3	2	4	2	1	1	1	1	0	0	0	0	0	0
27143	1	2		1	1	7	1	1	127.9	33.6	20.54	1	117	56	97	124	65	104	117	65	113	119.333	62	104.667		1	1	2/14/1981	35	2	3	2	5/19/1986	30	2	2	1	4	2	1	1	4	2	0	0	0	0	0	0
27144	0	0	0	0	1	7	1	1	122	23.3	15.65	1	107	56	103	97	57	104	97	52	101	100.333	55	102.667	1635	2	0	10/15/1983	33	2	3	2	6/15/1984	32	2	3	2	5	2	1	1	1	1	0	0	0	0	0	0
27145	0	0	0	0	1	6	1	1	130	28.3	16.75	1	87	39	96	77	45	90	83	45	98	82.3333	43	94.6667	2030	2	0	3/15/1987	30	2	3	2	12/15/1986	31	2	3	2	4	2	1	1	1	1	0	0	0	0	0	0
27146	1	2		1	2	6	1	1	124.6	24	15.46	1	101	55	101	97	55	102	99	60	103	99	56.6667	102	1290	1	1	1/15/1983	34	2			6/15/1984	33	2			4	2	1	1	4	2	1	1	0	0	0	0
27147	0	0	0	0	2	7	1	1	120.8	20.2	13.84	1	111	60	98	89	53	94	90	47	91	96.6667	53.3333	94.3333	1235	2	0	8/15/1990	26	1	2	1	9/15/1990	26	1	2	1	4	2	1	1	3	2	0	0	0	0	0	0
27148	0	0	0	0	1	7	1	1	120.6	22.7	15.61	1	123	64	102	122	62	108	112	63	110	119	63	106.667	1695	1	1	1/15/1983	33	2	3	2	1/15/1988	28	1	2	1	5	2	1	1	1	1	0	0	0	0	0	0
27149	1	2		1	1	7	1	1	124.9	27	17.31	1	108	61	99	124	61	100	114	60	103	115.333	60.6667	100.667	1018	1	1	7/1/1989	27	1	2	1	8/1/1990	26	1	3	2	4	2	1	1	4	2	1	0	0	0	0	0
27150	0	0	0	0	2	6	1	1	122.2	21.6	14.46	1	93	51	91	95	49	93	92	48	95	93.3333	49.3333	93	1373	2	0	1/11/1985	32	2	2	1	1/26/1991	26	1	2	1	3	1	1	1	2	2	1	1	0	0	0	0
27151	1	2		1	1	6	1	1	129	23.3	14	1	90	49	83	92	51	87	93	48	85	91.6667	49.3333	85	2073	1	1	9/19/1988	29	1	3	2	2/5/1989	28	1	3	2	4	2	1	1	2	2	1	0	0	0	0	0
27152	0	0	0	0	1	7	1	1	130.4	38.3	22.52	1	127	66	90	123	62	89	125	63	88	125	63.6667	89	1699	1	1	1/24/1988	28	1	3	2	11/11/1988	28	1	3	2	3	1	1	1	1	1	0	0	0	0	0	0
27153	1	2		1	1	6	1	1	122.4	24.5	16.35	1	103	52	100	86	59	106	96	50	100	95	53.6667	102	1472	2	0	6/27/1987	30	2			5/2/1988	29	1			3	1	1	1	1	1	1	1	0	0	0	0
27157	1	2		1	2	7	1	1	131.3	26.4	15.31	1	108	62	107	102	59	103	100	57	109	103.333	59.3333	106.333	1606	2	0	5/6/1987	29	1	2	1	7/1/1988	28	1	3	2	3	1	1	1	1	1	0	0	0	0	0	0
27158	1	2		1	2	7	1	1	128.7	26.9	16.24	1	90	59	100	91	56	107	98	55	105	93	56.6667	104	1752	2	0	6/17/1984	32	2	3	2	3/10/1989	27	1	3	2	5	2	1	1	1	1	0	0	0	0	0	0
27159	0	0	0	0	2	7	1	1	131.2	31.3	18.18	1	96	55	87	96	53	99	96	53	96	96	53.6667	94	1573	2	0	11/6/1977	39	2	2	1	2/21/1985	31	2	2	1	3	1	1	1	2	2	1	1	0	0	0	0
27160	0	0	0	0	2	6	1	1	115.7	18.8	14.04	1	94	52	115	93	45	111	101	50	75	96	49	100.333	1007	1	1	1/6/1988	29	1	3	2	5/13/1990	27	1	2	1	1	1	1	1	1	1	1	1	0	0	0	0
27161	0	0	0	0	2	6	1	1	126	24	15.12	1	97	61	106	110	52	102	106	55	101	104.333	56	103	1424	2	0	3/4/1982	35	2	3	2	11/24/1984	33	2	3	2	4	2	1	1	1	1	1	0	0	0	0	0
27162	0	0	0	0	2	7	1	1	127.8	25.7	15.74	1	93	53	89	94	50	99	91	46	96	92.6667	49.6667	94.6667	1428	1	1	10/19/1979	37	2	2	1	4/6/1986	30	2	2	1	4	2	1	1	2	2	0	0	0	0	0	0
27163	1	2		1	2	7	1	1	124.2	24.1	15.62	1	85	48	86	80	45	86	80	44	93	81.6667	45.6667	88.3333	1557	2	0	1/6/1988	28	1	3	2	6/15/1989	27	1	2	1	5	2	1	1	1	1	0	0	0	0	0	0
27164	0	0	0	0	1	7	1	1	123.1	30	19.8	1	105	54	67	99	58	69	105	47	98	103	53	78	1385	1	1	8/1/1989	27	1	2	1	2/15/1989	27	1	3	2	3	1	1	1	1	1	1	1	0	0	0	0
27165	0	0	0	0	1	6	1	1	123	27.5	18.18	1	106	60	89	99	54	89	98	48	84	101	54	87.3333	1866			6/5/1982	35	2	3	2	8/5/1982	35	2	4	2	5	2	1	1	2	2	0	0	0	0	0	0
27166	0	0	0	0	2	6	1	1	120.4	18.8	12.97	1	93	56	102	94	57	108	93	55	103	93.3333	56	104.333	1477	2	0	6/26/1989	28	1	3	2	9/29/1989	28	1	3	2	5	2	1	1	1	1	1	0	0	0	0	0
27167	0	0	0	0	2	6	1	1	116.2	20.2	14.96	1	97	46	91	91	52	96	80	45	85	89.3333	47.6667	90.6667	1170	2	0	9/9/1980	37	2	2	1	5/14/1982	35	2	2	1	6	2	1	1			0	0	0	0	0	0
27168	0	0	0	0	1	6	1	1	136.4	29.8	16.02	1	113	61	108	107	58	103	108	54	103	109.333	57.6667	104.667	2114	2	0	12/15/1985	32	2	3	2	10/15/1985	32	2	5	2	6	2	1	1	1	1	0	0	0	0	0	0
27169	0	0	0	0	2	6	1	1	124	24.4	15.87	1	95	57	98	90	56	100	92	53	98	92.3333	55.3333	98.6667	1514	2	0	5/22/1985	32	2	2	1	11/19/1988	29	1	2	1	4	2	1	1	2	2	0	0	0	0	0	0
27170	1	1	1		1	7	1	1	131.5	27.7	16.02	1	111	56	91	104	51	95	103	53	103	106	53.3333	96.3333	1827	1	1	7/3/1991	25	1	3	2	12/5/1991	25	1	2	1	5	2	1	1	2	2	0	0	0	0	0	0
27171	1	1	1		2	7	1	1	127.6	31	19.04	1	108	57	91	108	59	98	110	49	99	108.667	55	96	1361	2	0	1/6/1986	30	2	3	2	2/12/1986	30	2	3	2	5	2	1	1	1	1	0	0	0	0	0	0
27172	0	0	0	0	2	7	1	1	118.9	20	14.15	1	107	57	88	97	52	86	94	50	97	99.3333	53	90.3333	1011	2	0	6/5/1982	34	2	3	2	8/28/1985	31	2	3	2	5	2	1	1			0	0	0	0	0	0
27173	0	0	0	0	2	7	1	1	120	20.2	14.03	1	103	54	103	99	55	108	95	50	106	99	53	105.667	1239	1	2	2/17/1987	29	1	3	2	6/10/1990	26	1	3	2	4	2					0	0	0	0	0	0
27174	0	0	0	0	1	7	1	1	135.5	52	28.32	1	128	56	90	116	54	100	108	53	109	117.333	54.3333	99.6667	2017	1	1	5/8/1982	34	2	3	2	8/8/1983	33	2	3	2	3	1	1	1	1	1	1	1	0	0	0	0
27175	1	2		1	1	6	1	1	125.5	28.5	18.09	1	111	49	75	100	48	78	106	42	80	105.667	46.3333	77.6667	1671	1	1	7/13/1981	36	2	1	1	4/12/1981	36	2	1	1	3	1	1	1	4	2	0	0	0	0	0	0
27178	0	0	0	0	2	7	1	1	123	25.9	17.12	1	88	44	77	90	45	83	88	48	91	88.6667	45.6667	83.6667	1772	1	1	1/24/1990	26	1	3	2	9/5/1989	27	1	3	2	3	1	1	1	1	1	0	0	0	0	0	0
27179	0	0	0	0	2	6	1	1	122.5	20.1	13.39	1	94	56	101	84	57	101	89	50	100	89	54.3333	100.667	1542	1	3	10/26/1977	40	2	1	1	5/17/1983	34	2	1	1	4	2	1	1	1	1	1	1	0	0	0	0
27180	1	1	1		1	7	1	1	125.1	27.7	17.7	1	98	54	98	96	45	97	111	49	97	101.667	49.3333	97.3333	1676	2	0	10/24/1986	30	2	3	2	1/8/1992	24	1	3	2	3	1	1	1	1	1	1	1	0	4	2	0
27181	0	0	0	0	2	6	1	1	114.2	18.4	14.11	1	86	49	93	94	62	97	97	63	103	92.3333	58	97.6667	1146	1	2	2/24/1983	34	2	1	1	2/5/1984	33	2	2	1	3	1	1	1	1	1	0	0	0	0	0	0
27182	0	0	0	0	1	7	1	1	123.3	20.4	13.42	1	97	70	86	87	46	96	74	49	95	86	55	92.3333	1048	2	0	2/15/1990	26	1	3	2	8/15/1989	27	1	3	2	1	1	1	1	1	1	0	0	0	0	0	0
27183	0	0	0	0	2	7	1	1	126.3	20.6	12.91	1	111	69	77	131	63	82	97	55	76	113	62.3333	78.3333	1104	2	0	5/11/1985	31	2	3	2	7/16/1985	31	2	3	2	4	2	1	1	1	1	0	0	0	0	0	0
27184	0	0	0	0	1	7	1	1	121.5	20.7	14.02	1	107	56	94	114	61	101	104	56	101	108.333	57.6667	98.6667	1479	2	0	11/25/1983	33	2	2	1	4/30/1986	30	2	3	2	4	2	1	1	2	2	1	1	0	0	0	0
27185	0	0	0	0	1	6	1	1	126.2	28.8	18.08	1	101	45	98	98	52	94	99	54	100	99.3333	50.3333	97.3333	1325	2	0	6/30/1988	29	1	2	1	9/20/1989	28	1	3	2	4	2	1	1	2	2	1	1	0	0	0	0
27186	0	0	0	0	1	7	1	1	128	24	14.65	1	99	57	85	100	61	81	100	59	86	99.6667	59	84	1246	1	1	3/1/1986	30	2	3	2	10/16/1987	29	1	3	2	2	1	1	1	1	1	0	0	0	0	0	0
27187	0	0	0	0	1	7	1	1	119.1	24	16.92	1	99	52	98	95	48	105	97	45	95	97	48.3333	99.3333	1012	2	0	12/29/1990	26	1	2	1	2/23/1986	30	2	2	1	2	1	1	1	1	1	1	1	0	0	0	0
27188	0	0	0	0	1	7	1	1	133.5	45.9	25.75	1	134	71	123	130	71	118	124	67	113	129.333	69.6667	118	1851	2	0	12/3/1986	30	2	3	2	7/5/1984	32	2	3	2	5	2	1	1	1	1	0	0	0	0	0	0
27189	0	0	0	0	2	7	1	1	135.4	35.7	19.47	1	113	47	73	94	44	86	104	49	86	103.667	46.6667	81.6667	1653	1	1	10/29/1990	26	1	2	1	10/31/1992	24	1	2	1	4	2	1	1	1	1	0	0	0	0	0	0
27190	1	1	1		2	7	1	1	118.5	20.6	14.67	1	108	54	85	84	51	80	84	47	78	92	50.6667	81	1674	1	1	9/15/1973	43	2	3	2	4/15/1979	37	2	3	2	4	2	1	1	2	2	1	1	0	1	1	0
27191	0	0	0	0	1	6	1	1	117.5	20.4	14.78	1	99	46	87	92	46	99	95	49	98	95.3333	47	94.6667	1038	1	1	9/4/1991	26	1	3	2	5/1/1993	24	1	3	2	4	2	1	1	3	2	1	1	0	0	0	0
27192	1	2		1	2	6	1	1	123.5	26	17.05	1	104	54	81	100	48	82	96	49	86	100	50.3333	83	1716	1	1	4/14/1990	27	1	3	2	12/6/1988	29	1	3	2	3	1	1	1	2	2	0	0	0	0	0	0
27193	0	0	0	0	2	7	1	1	130.2	25.4	14.98	1	91	54	100	95	55	90	95	53	96	93.6667	54	95.3333	1392	1	1	10/10/1985	31	2	3	2	12/6/1986	30	2	2	1	3	1	1	1	1	1	1	1	0	0	0	0
27194	0	0	0	0	1	7	1	1	126.7	11.7	7.29	1	113	53	78	124	105	81	109	42	85	115.333	66.6667	81.3333	1842	2	0	9/10/1983	33	2	3	2	7/8/1991	25	1	2	1	4	2	1	1	1	1	0	0	0	0	0	0
27195	0	0	0	0	1	7	1	1	127.5	23.8	14.64	1	112	49	85	94	47	88	92	45	87	99.3333	47	86.6667	1176	2	0	10/11/1989	27	1	2	1	4/27/1989	27	1	2	1	3	1	1	1	1	1	0	0	0	0	0	0
27196	0	0	0	0	1	7	1	1	130.1	29.4	17.37	1	109	57	100	104	55	98	109	62	104	107.333	58	100.667	1698	1	1	1/15/1989	27	1	3	2	9/15/1986	30	2	3	2	4	2	1	1	2	2	0	0	0	0	0	0
27197	1	2		1	1	7	1	1	127.4	24.3	14.97	1	107	56	80	99	53	76	99	56	77	101.667	55	77.6667	1059	2	0	2/26/1991	25	1	2	1	12/23/1991	25	1	3	2	3	1	1	1	1	1	0	0	0	0	0	0
27198	0	0	0	0	1	6	1	1	120.7	21.6	14.83	1	104	57	93	99	59	102	97	55	104	100	57	99.6667	1676	1	1	5/27/1985	32	2	3	2	6/16/1986	31	2	3	2	4	2	1	1	1	1	0	0	0	0	0	0
27199	1	1	1		2	7	1	1	129.3	28.2	16.87	1	96	54	87	89	50	85	89	54	90	91.3333	52.6667	87.3333	1421	2	0	1/22/1988	28	1	3	2	3/27/1988	28	1	3	2	3	1	1	1	1	1	1	1	0	0	0	0
27200	1	2		1	2	6	1	1	121.9	24	16.15	1	94	44	77	90	48	87	93	48	89	92.3333	46.6667	84.3333	1455	2	0	11/5/1990	27	1	3	2	7/2/1991	26	1	3	2	3	1	1	1	1	1	0	0	0	0	0	0
27201	1	1	1		1	6	1	1	116.4	20.7	15.28	1	98	58	97	98	57	96	95	54	100	97	56.3333	97.6667	1297	2	0	9/2/1985	32	2	3	2	10/1/1984	33	2	3	2	5	2	1	1	1	1	0	0	0	0	0	0
27202	1	2		1	2	7	1	1	123.2	23.2	15.29	1	93	59	92	97	58	87	94	56	87	94.6667	57.6667	88.6667	1572	1	1	4/15/1989	27	1	2	1	5/15/1988	28	1	2	1	4	2	1	1	1	1	1	0	0	0	0	0
27203	1	1	1		1	7	1	1	123	22.9	15.14	1	103	54	107	100	54	98	102	49	101	101.667	52.3333	102	1536	1	1	10/15/1985	31	2	3	2	12/15/1983	33	2	3	2	3	1	1	1	1	1	1	0	0	0	0	0
27204	0	0	0	0	1	7	1	1	129.3	24.9	14.89	1	96	52	84	95	76	80	93	45	78	94.6667	57.6667	80.6667	922	2	0	5/14/1991	25	1	2	1	3/29/1982	34	2	2	1	3	1	1	1	3	2	0	0	0	0	0	0
27205	1	2		1	1	7	1	1	124.1	20.8	13.51	1	91	44	76	87	40	77	86	38	74	88	40.6667	75.6667	1404	1	1	6/19/1985	31	2	3	2	4/19/1986	30	2	3	2	4	2	1	1	2	2	0	0	0	4	0	0
27206	0	0	0	0	2	7	1	1	118.1	21.2	15.2	1	114	65	82	103	57	74	106	59	78	107.667	60.3333	78	803	1	4	6/10/1985	31	2	3	2	1/8/1992	24	1	2	1	5	2	1	1	1	1	0	0	0	0	0	0
27207	0	0	0	0	1	6	1	1	130.5	29.9	17.56	1	113	55	103	98	49	106	94	48	104	101.667	50.6667	104.333	1784	1	1	11/11/1981	36	2	3	2	2/22/1983	34	2	3	2	4	2	1	1	2	2	1	0	0	0	0	0
27208	0	0	0	0	2	7	1	1	126.1	23.4	14.72	1	92	52	76	92	47	74	86	40	73	90	46.3333	74.3333	1472	1	2	6/16/1989	27	1	3	2	6/18/1987	29	1	3	2	4	2	1	1	1	1	0	0	0	0	0	0
27209	0	0	0	0	1	6	1	1	122.1	24.7	16.57	1	109	54	67	108	57	80	102	48	68	106.333	53	71.6667	1569	1	2	8/8/1986	31	2	3	2	10/31/1988	29	1	3	2	5	2	1	1	1	1	0	0	0	0	0	0
27210	0	0	0	0	2	7	1	1	127.5	22.4	13.78	1	113	63	105	91	57	99	98	55	111	100.667	58.3333	105	1327	1	1	11/27/1970	46	2	3	2	7/7/1975	41	2	3	2	4	2	1	1	1	1	0	0	0	0	0	0
27211	1	2		1	2	6	1	1	118.7	24.3	17.25	1	88	53	87	89	49	90	85	48	85	87.3333	50	87.3333	1378	1	1	6/28/1985	32	2	2	1	12/28/1984	33	2	2	1	3	1	1	1	2	2	0	0	0	0	0	0
27212	0	0	0	0	1	6	1	1	131.7	35.8	20.64	1	114	58	78	104	47	80	99	42	83	105.667	49	80.3333	1999	1	1	3/2/1980	37	2	3	2	4/9/1987	30	2	3	2	6	2	1	1	1	1	1	0	0	0	0	0
27213	0	0	0	0	1	7	1	1	121.1	21.9	14.93	1	99	53	99	100	51	100	98	51	101	99	51.6667	100	1297	1	1	2/13/1975	41	2	2	1	3/27/1976	40	2	2	1	3	1	1	1	2	2	0	0	0	0	0	0
27214	0	0	0	0	2	6	1	1	118.4	23.8	16.98	1	110	56	99	102	45	99	106	59	97	106	53.3333	98.3333	1010	1	1	9/28/1986	31	2	2	1	6/5/1991	26	1	3	2	5	2	1	1	3	2	0	0	0	0	0	0
27215	1	2		1	1	7	1	1	126.9	24.9	15.46	1	115	76	104	100	50	102	98	52	100	104.333	59.3333	102	2858	1	1	6/8/1983	33	2	3	2	12/9/1981	35	2	3	2	4	2	1	1	1	1	0	0	0	0	0	0
27216	0	0	0	0	2	7	1	1	126.9	26.8	16.64	1	115	66	108	108	63	99	115	57	109	112.667	62	105.333	1597	1	1	10/1/1983	33	2	3	2	8/5/1984	32	2	3	2	3	1	1	1	1	1	0	0	0	0	0	1
27217	1	1	1		2	7	1	1	122.5	23.4	15.59	1	95	52	102	104	51	104	110	53	118	103	52	108	1182	1	1	8/31/1979	37	2	4	2	5/20/1980	36	2	3	2	6	2	1	1	1	1	0	0	1	6	2	0
27218	0	0	0	0	2	6	1	1	118.7	19.4	13.77	1	90	46	78	87	50	82	86	54	86	87.6667	50	82	1117	1	1	1/15/1978	39	2	2	1	10/18/1986	31	2	2	1	5	2	1	1	1	1	0	0	0	0	0	0
27219	0	0	0	0	2	6	1	1	118.8	22.8	16.15	1	100	69	93	106	63	90	95	64	84	100.333	65.3333	89	1274	2	0	7/1/1978	39	2	1	1	8/19/1979	38	2	1	1	2	1	1	1	4	2	1	1	0	0	0	0
27220	0	0	0	0	2	6	1	1	124.1	23.4	15.19	1	87	50	84	116	50	84	86	51	84	96.3333	50.3333	84	1572	2	0	8/15/1984	33	2	2	1	9/15/1991	26	1	3	2	4	2	1	1	1	1	0	0	0	0	0	0
27221	0	0	0	0	2	7	1	1	119.5	23.8	16.67	1	98	58	83	90	48	82	98	46	84	95.3333	50.6667	83	1153	1	1	6/5/1979	37	2	3	2	5/7/1980	36	2	3	2	5	2	1	1	1	1	1	0	0	0	0	0
27222	0	0	0	0	2	6	1	1	120.5	21.3	14.67	1	112	48	94	97	71	103	105	44	91	104.667	54.3333	96	1513	1	1	2/15/1986	31	2	3	2	3/15/1988	29	1	3	2	5	2	1	1	1	1	1	0	0	0	0	0
27223	1	2		1	2	6	1	1	121.5	19.7	13.34	1	88	48	93	86	56	95	88	54	95	87.3333	52.6667	94.3333	1307	1	1	9/1/1969	48	2	2	1	6/2/1983	34	2	2	1	1	1	1	1	4	2	1	0	0	3	1	0
27224	0	0	0	0	2	7	1	1	118.9	21.9	15.49	1	107	50	83	98	53	85	106	57	86	103.667	53.3333	84.6667	1722	2	0	8/22/1990	26	1	1	1	1/8/1991	25	1	2	1	2	1	1	1	1	1	0	0	0	0	0	0
27225	0	0	0	0	1	7	1	1	126.7	26.8	16.69	1	118	54	83	109	54	92	111	59	89	112.667	55.6667	88	1351	1	1	8/3/1973	43	2	1	1	1/15/1973	43	2	1	1	4	2					0	0	0	0	0	0
27226	0	0	0	0	1	7	1	1	132.4	26.4	15.06	1	118	63	79	122	65	85	113	65	87	117.667	64.3333	83.6667	1713	1	1	8/15/1980	36	2	3	2	9/15/1984	32	2	4	2	6	2	1	1	1	1	0	0	0	0	0	0
27227	0	0	0	0	2	7	1	1	128.3	28	17.01	1	110	67	103	97	59	103	104	62	111	103.667	62.6667	105.667	1374			7/25/1982	34	2	2	1	8/22/1983	33	2	2	1	3	1	1	1	1	1	1	1	0	0	0	0
27228	0	0	0	0	2	7	1	1	126.9	25.3	15.71	1	93	59	80	100	57	86	95	53	97	96	56.3333	87.6667	1172	2	0	7/25/1982	34	2	2	1	8/22/1983	33	2	2	1	3	1	1	1	2	2	1	1	0	0	0	0
27230	0	0	0	0	1	7	1	1	112	18.6	14.83	1	99	52	92	95	45	96	95	53	109	96.3333	50	99	1011	1	1	6/2/1989	27	1	3	2	3/30/1989	27	1	3	2	5	2	1	1	2	2	0	0	0	0	0	0
27231	0	0	0	0	2	7	1	1	125.7	21.2	13.42	1	104	56	91	105	60	89	102	58	89	103.667	58	89.6667	1297	1	1	9/26/1976	40	2	3	2	8/28/1987	29	1	4	2	6	2	1	1	1	1	0	0	0	0	0	0
27232	1	1	1		1	7	1	1	131.6	28.3	16.34	1	96	53	86	109	80	85	99	71	87	101.333	68	86	1124	2	0	11/21/1981	35	2	2	1	2/2/1982	34	2	2	1	4	2	1	1	1	1	0	0	2	2	1	1
27233	1	2		1	1	7	1	1	139.4	32.5	16.72		109	61	87	113	59	83	105	60	87	109	60	85.6667	2151	1	1	2/15/1978	38	2	4	2	7/15/1978	38	2	3	2	6	2	1	1	1	1	1	1	0	1	1	1
27234	0	0	0	0	1	7	1	1	130.2	37.7	22.24	1	112	62	104	110	89	115	105	58	103	109	69.6667	107.333	1771	1	1	10/27/1986	30	2	3	2	6/2/1986	30	2	3	2	2	1					0	0	0	0	0	0
27235	1	2		1	1	6	1	1	119.3	24.2	17	1	91	46	99	97	48	89	99	52	100	95.6667	48.6667	96	1221	2	0	10/15/1988	29	1	2	1	1/15/1985	32	2	3	2	3	1	1	1	1	1	0	0	0	1	1	0
27236	0	0	0	0	2	6	1	1	126.2	24.2	15.19	1	96	47	69	94	49	66	93	47	63	94.3333	47.6667	66	1592	2	0	6/6/1972	45	2	2	1	9/27/1974	43	2	2	1	3	1	1	1	4	2	1	1	0	0	0	0
27237	0	0	0	0	1	7	1	1	122.4	26	17.35	1	98	68	96	107	55	90	94	51	88	99.6667	58	91.3333	1271	2	0	10/11/1986	30	2	3	2	8/13/1986	30	2	2	1	3	1	1	1	2	2	1	1	0	0	0	0
27238	0	0	0	0	1	6	1	1	116.5	20.4	15.03	1	89	56	86	92	52	85	90	46	86	90.3333	51.3333	85.6667	1003	1	1	10/15/1974	43	2	3	2	2/15/1986	31	2	3	2	4	2	1	1	2	2	0	0	0	0	0	0
27239	1	2		1	1	7	1	1	128.4	25.1	15.22	1	95	49	73	97	50	77	94	50	76	95.3333	49.6667	75.3333	1761	2	0	7/14/1983	33	2	2	1	11/11/1990	26	1	3	2	3	1	1	1	1	1	0	0	0	0	0	1
27240	1	2		1	2	6	1	1	121.7	22.4	15.12	1	103	60	82	94	58	85	96	55	83	97.6667	57.6667	83.3333	1266	1	1	7/22/1989	28	1	3	2	10/24/1989	28	1	3	2	3	1					0	0	0	0	0	0
27241	0	0	0	0	1	7	1	1	125.5	25.5	16.19	1	95	52	84	83	54	83	89	54	83	89	53.3333	83.3333	1667	2	0	1/6/1984	32	2	2	1	6/15/1983	33	2	1	1	3	1	1	1	3	2	1	1	0	0	0	0
27242	0	0	0	0	2	6	1	1	120.5	23.3	16.05	1	103	55	91	96	55	98	99	53	100	99.3333	54.3333	96.3333	1062	2	0	5/15/1988	29	1	3	2	4/12/1989	28	1	3	2	3	1	1	1	1	1	0	0	0	0	0	0
27243	0	0	0	0	1	7	1	1	135.2	47.7	26.1	1	126	43	86	94	70	104	120	64	96	113.333	59	95.3333	2152	2	0	4/15/1981	35	2	3	2	5/5/1984	32	2	2	1	5	2	1	1	1	1	0	0	0	0	0	0
27244	0	0	0	0	2	7	1	1	121.9	24.3	16.35	1	104	45	87	100	48	87	101	45	79	101.667	46	84.3333	1344	1	1	7/15/1981	35	2	3	2	8/15/1982	34	2	3	2	3	1	1	1	1	1	0	0	0	0	0	0
27245	1	2		1	2	7	1	1	118.6	21.7	15.43	1	84	45	85	78	43	86	80	43	87	80.6667	43.6667	86	1054	2	0	10/15/1978	38	2	3	2	9/15/1979	37	2	3	2	4	2	1	1	1	1	0	0	0	0	0	0
27246	0	0	0	0	2	6	1	1	121.9	21.1	14.2	1	97	61	84	96	54	80	96	57	86	96.3333	57.3333	83.3333	1237	1	1	8/17/1978	39	2	2	1	4/27/1981	36	2	3	2	3	1	1	1	1	1	0	0	0	0	0	0
27247	0	0	0	0	1	6	1	1	124.2	23.5	15.23	1	95	42	99	102	55	97	108	55	97	101.667	50.6667	97.6667	1566	1	1	12/2/1990	27	1	2	1	11/28/1990	27	1	3	2	4	2	1	1	1	1	0	0	0	0	0	0
27248	0	0	0	0	1	7	1	1	126.6	24.5	15.29	1	119	62	90	116	61	90	116	64	97	117	62.3333	92.3333	1766	2	0	6/24/1985	31	2	3	2	9/24/1987	29	1	3	2	4	2	1	1	1	1	0	0	0	0	0	0
27249	1	1	1		1	7	1	1	130.3	35.3	20.79	1	116	62	96	114	52	96	113	53	96	114.333	55.6667	96	1698	2	0	8/21/1985	31	2	3	2	6/11/1987	29	1	3	2	4	2	1	1	4	2	0	0	0	0	0	0
27251	1	2		1	1	6	1	1	132.5	29.1	16.58	1	111	61	80	113	62	79	109	52	84	111	58.3333	81	1375	2	0	11/5/1980	37	2	3	2	10/27/1982	35	2	4	2	4	2	1	1	1	1	0	0	0	0	0	0
27252	0	0	0	0	1	7	1	1	131.4	23.8	13.78	1	97	44	69	83	42	73	93	50	81	91	45.3333	74.3333	1530	2	0	9/4/1985	31	2	3	2	2/23/1987	29	1	3	2	5	2	1	1	1	1	0	0	0	0	0	0
27253	0	0	0	0	1	6	1	1	120.8	23.2	15.9	1	103	49	76	99	49	86	100	50	87	100.667	49.3333	83	1174	1	1	8/17/1984	33	2	2	1	11/8/1987	30	2	2	1	3	1	1	1	1	1	1	0	0	0	0	0
27254	0	0	0	0	2	6	1	1	123	29.4	19.43	1	108	60	105	98	57	99	95	26	89	100.333	47.6667	97.6667	1397	2	0	8/15/1990	27	1	3	2	2/10/1992	25	1	3	2	3	1	1	1	1	1	0	0	0	0	0	0
27255	0	0	0	0	2	6	1	1	127	23.8	14.76	1	101	46	87	100	60	85	89	53	84	96.6667	53	85.3333	1074	1	1	11/5/1987	30	2	3	2	3/7/1990	27	1	3	2	4	2	1	1	1	1	1	1	0	0	0	0
27256	0	0	0	0	2	7	1	1	121.7	23.7	16	1	97	55	101	98	56	100	95	50	102	96.6667	53.6667	101	1119	1	1	10/31/1987	29	1	3	2	3/27/1985	31	2	3	2	4	2	1	1	3	2	1	1	0	0	0	0
27257	1	2		1	2	6	1	1	119.8	24.5	17.07	1	105	56	80	102	56	85	103	57		103.333	56.3333	82.5	1260	2	0	4/15/1982	35	2	2	1	12/15/1988	29	1	3	2	4	2	1	1	1	1	0	0	0	0	0	0
27258	0	0	0	0	2	6	1	1	121.3	20.8	14.14	1	89	53	86	90	48	87	86	50	85	88.3333	50.3333	86	1202	2	0	4/29/1973	44	2	1	1	5/17/1979	38	2	2	1	5	2	1	1	1	1	0	0	0	0	0	0
27259	1	2		1	2	7	1	1	120.4	24.7	17.04	1	92	63	101	94	55	102	92	67	104	92.6667	61.6667	102.333	1363	2	0	11/15/1990	26	1	1	1	11/15/1988	28	1	3	2	5	2	1	1	1	1	0	0	0	0	0	0
27260	0	0	0	0	1	7	1	1	132.1	31.9	18.28	1	104	59	97	102	59	97	101	60	98	102.333	59.3333	97.3333	1949	1	1	11/17/1980	36	2	2	1	11/26/1979	37	2	2	1	2	1	1	1	1	1	0	0	0	0	0	0
27261	0	0	0	0	2	7	1	1	123	21.5	14.21	1	98	52	101	91	51	104	96	51	104	95	51.3333	103	1286	2	0	2/18/1989	27	1	2	1	10/11/1988	28	1	3	2	3	1	1	1	1	1	0	0	0	0	0	0
27262	0	0	0	0	2	7	1	1	121.5	22.8	15.44	1	104	48	107	102	57	110	100	59	114	102	54.6667	110.333	1266	1	1	11/15/1973	43	2	3	2	7/3/1983	33	2	3	2	4	2	1	1	1	1	1	0	0	0	0	0
27263	1	2		1	1	7	1	1	129.8	23.6	14.01	1	96	62	72	92	55	68	89	55	71	92.3333	57.3333	70.3333	1031	1	1	8/11/1990	26	1	3	2	10/17/1991	25	1	3	2	3	1	1	1	2	2	0	0	0	0	0	0
27264	1	2		1	1	7	1	1	127.2	27.5	17	1	105	68	78	107	67	85	102	60	79	104.667	65	80.6667	1073	1	1	4/28/1982	34	2			11/2/1987	29	1	3	2	3	1	1	1	2	2	1	1	0	0	0	0
27265	0	0	0	0	1	6	1	1	134.9	41.3	22.69	1	118	59	78	116	61	78	113	61	81	115.667	60.3333	79	1870	2	0	2/15/1979	38	2	3	2	11/15/1981	36	2	3	2	4	2	1	1	1	1	1	1	0	0	0	0
27266	0	0	0	0	2	7	1	1	136.7	35.9	19.21	1	116	62	103	108	58	103	107	42	104	110.333	54	103.333	2084			6/15/1970	46	2	3	2	6/15/1975	41	2	2	1	6	2					0	0	0	0	0	0
27267	0	0	0	0	2	6	1	1	130.8	40.7	23.79	1	104	62	85	117	61	88	107	59	84	109.333	60.6667	85.6667	1513	2	0	12/25/1990	27	1	2	1	4/11/1995	22	1	2	1	1	1	1	1	1	1	1	1	0	0	0	0
27268	1	2		1	2	7	1	1	117	24.3	17.75	1	97	49	96	94	54	92	93	51	91	94.6667	51.3333	93	1136	2	0	9/1/1978	38	2	2	1	3/4/1981	35	2	3	2	5	2	1	1	1	1	1	1	0	2	0	0
27269	1	2		1	2	6	1	1	122.1	24.7	16.57	1	118	61	116	108	53	114	107	54	114	111	56	114.667	1214	1	1	10/28/1990	27	1	2	1	6/9/1991	26	1	2	1	4	2	1	1	1	1	1	1	0	0	0	0
27270	0	0	0	0	2	7	1	1	127.8	22.8	13.96	1	89	51	70	85	51	75	86	48	76	86.6667	50	73.6667	1690	1	1	12/15/1988	28	1	3	2	8/15/1989	27	1	3	2	6	2	1	1	1	1	1	1	0	0	0	0
27271	0	0	0	0	2	8	2	1	122.5	21.7	14.46	1	107	60	108	98	53	103	92	54	114	99	55.6667	108.333	1494	1	1	6/23/1988	27	1	2	1	4/21/1989	26	1	2	1	3	1	1	1	4	2	1	1	0	0	0	0
27272	0	0	0	0	2	8	2	1	129.9	22.5	13.33	1	92	50	85	92	49	93	96	51	92	93.3333	50	90	1643	1	1	10/15/1988	27	1	3	2	5/15/1992	23	1	3	2	5	2	1	1	1	1	0	0	0	0	0	0
27273	1	2		1	1	8	2	1	131.7	40.7	23.47		111	70	90	118	64	95	121	67	101	116.667	67	95.3333	2065	1	1	12/23/1982	33	2	1	1	6/28/1987	28	1	3	2	5	2	1	1	1	1	1	1	0	1	0	0
27274	0	0	0	0	1	8	2	1	136.1	56.4	30.45	1	130	67	96	120	58	105	122	57	106	124	60.6667	102.333	1482	1	1	2/18/1989	26	1	2	1	10/18/1990	25	1	3	2	3	1	1	1	1	1	1	1	0	0	0	0
27275	0	0	0	0	1	7	2	1	121.5	21.3	14.43	1	105	64	97	102	53	93	101	39	97	102.667	52	95.6667	1206	1	1	11/28/1979	37	2	3	2	8/31/1984	32	2	3	2	3	1	1	1	2	2	1	1	0	0	0	0
27276	0	0	0	0	2	8	2	1	127.9	27.3	16.69	1	101	58	92	96	51	90	100	52	91	99	53.6667	91	1287	1	1	9/6/1971	44	2	2	1	7/15/1977	38	2	2	1	3	1	1	1	3	2	0	0	0	0	0	0
27277	0	0	0	0	2	8	2	1	140.7	26.4	13.34	1	90	50	80	93	46	82	87	45	81	90	47	81	1887	2	0	11/7/1986	29	1	3	2	1/4/1990	25	1	3	2	3	1	1	1	1	1	0	0	0	0	0	0
27278	1	1	1		2	8	2	1	134.1	26.2	14.57	1	118	49	80	109	42	84	93	45	88	106.667	45.3333	84	1833	1	1	1/2/1987	28	1	3	2	11/13/1986	29	1	3	2	4	2	1	1	1	1	0	0	0	0	0	0
27279	0	0	0	0	2	8	2	1	134.7	26.7	14.72	1	100	51	78	96	54	78	95	54	79	97	53	78.3333	1781	1	1	10/7/1986	29	1	2	1	2/20/1987	28	1	3	2	3	1	1	1	1	1	1	1	0	0	0	0
27280	0	0	0	0	1	8	2	1	134.6	29.8	16.45	1	96	72	93	109	70	71	116	66	100	107	69.3333	88	1796	1	1	10/15/1984	31	2	3	2	1/15/1986	29	1	3	2	4	2	1	1	1	1	0	0	0	0	0	0
27281	0	0	0	0	1	8	2	1	131.5	31.9	18.45	1	112	62	87	110	59	89	104	56	91	108.667	59	89	1806	2	0	3/15/1987	28	1	1	1	12/15/1988	27	1	3	2	5	2	1	1	2	2	0	0	0	0	0	0
27282	1	2		1	2	7	2	1	136.3	38.5	20.72	1	118	65	111	118	64	114	121	58	120	119	62.3333	115	1824	2	0	3/15/1989	27	1	3	2	3/15/1990	26	1	4	2	6	2	1	1	1	1	1	1	0	0	0	0
27283	1	2		1	2	8	2	1	149.2	52.4	23.54	1	121	64	105	129	70	103	124	65	107	124.667	66.3333	105	2421	1	2	5/10/1988	27	1	3	2	9/12/1989	26	1	3	2	3	1	1	1	1	1	0	0	0	0	0	0
27284	0	0	0	0	2	8	2	1	139	31.4	16.25	1	96	54	106	94	59	112	80	47	120	90	53.3333	112.667	1916	2	0	12/16/1988	27	1	2	1	2/23/1990	25	1	2	1	4	2	1	1	1	1	0	0	0	0	0	0
27285	0	0	0	0	2	8	2	1	123.9	22.2	14.46	1	104	58	90	114	58	98	106	61	96	108	59	94.6667	1246	2	0	1/29/1987	28	1	3	2	3/14/1987	28	1	3	2	3	1	1	1	1	1	1	0	0	0	0	0
27286	0	0	0	0	2	8	2	1	132.1	49.9	28.6	1	117	65	85	118	61	87	106	52	90	113.667	59.3333	87.3333	2306	1	1	4/23/1991	24	1	3	2	4/13/1991	24	1	2	1	3	1	1	1	4	2	0	0	0	0	0	0
27287	0	0	0	0	2	7	2	1	127.2	26.1	16.13	1	92	52	89	96	51	92	96	55	103	94.6667	52.6667	94.6667	1640	1	1	10/8/1979	37	2	3	2	2/9/1980	36	2	3	2	4	2	1	1	1	1	0	0	0	0	0	0
27289	0	0	0	0	1	7	2	1	135	42.6	23.37	1	143	73	115	140	66	108	129	66	107	137.333	68.3333	110	1503	2	0	6/2/1989	27	1	3	2	12/24/1980	36	2	2	1	4	2	1	1	1	1	0	0	0	0	0	0
27290	0	0	0	0	1	8	2	1	148.2	45.2	20.58	1	121	70	110	120	59	110	117	53	113	119.333	60.6667	111	2517	2	0	2/20/1984	31	2	4	2	8/10/1984	31	2	3	2	5	2	1	1	1	1	0	0	0	0	0	0
27291	0	0	0	0	1	8	2	1	131.6	32.5	18.77	1	125	69	91	122	68	96	123	52	96	123.333	63	94.3333	1668	2	0	1/15/1987	28	1	2	1	9/27/1987	28	1	2	1	3	1	1	1	2	2	1	1	0	0	0	0
27292	0	0	0	0	2	8	2	1	137.2	51.4	27.31	1	129	73	96	127	69	33	125	72	101	127	71.3333	76.6667	2007	1	2	1/10/1980	35	2	1	1	8/26/1979	36	2	1	1	4	2	1	1	1	1	0	0	0	0	0	0
27293	0	0	0	0	2	8	2	1	125.2	22.8	14.55	1	92	56	87	99	55	85	96	59	91	95.6667	56.6667	87.6667	1121	2	0	1/31/1983	32	2	4	2	6/6/1983	32	2	4	2	4	2	1	1	1	1	1	1	0	0	0	0
27294	0	0	0	0	1	8	2	1	133.4	24.3	13.66	1	118	46	78	113	64	83	114	51	84	115	53.6667	81.6667	1765	2	0	6/25/1981	34	2	2	1	10/16/1988	27	1	2	1	3	1	1	1	1	1	0	0	0	0	0	0
27295	0	0	0	0	2	7	2	1	128.7	23.7	14.31	1	106	57	88	105	56	85	99	48	100	103.333	53.6667	91	1578	1	1	3/31/1990	26	1	3	2	1/13/1990	26	1	3	2	4	2	1	1	3	2	1	1	0	0	0	0
27296	0	0	0	0	2	8	2	1	130.1	31.3	18.49	1	94	60	88	105	69	95	88	64	95	95.6667	64.3333	92.6667	1968	1	1	6/14/1987	28	1	3	2	3/29/1990	25	1	2	1	5	2	1	1	2	2	1	1	0	0	0	0
27297	1	2		1	1	8	2	1	128.5	26.3	15.93	1	107	63	90	101	61	88	104	65	89	104	63	89	1914	2	0	11/23/1973	42	2	1	1	10/14/1978	37	2	2	1	4	2	1	1	1	1	0	0	0	0	0	0
27298	1	2		1	2	8	2	1	140.1	51.8	26.39	1	125	64	95	127	57	92	123	54	98	125	58.3333	95	2274	1	1	9/21/1989	26	1	2	1	5/10/1984	31	2	3	2	3	1	1	1	1	1	1	0	0	0	0	0
27299	0	0	0	0	1	8	2	1	134.6	43.7	24.12	1	124	69	113	112	66	116	105	60	115	113.667	65	114.667	1893	1	1	3/17/1988	27	1	2	1	7/8/1991	24	1	2	1	4	2	1	1	1	1	1	1	0	0	0	0
27300	0	0	0	0	1	8	2	1	138.5	42.3	22.05	1	119	44	100	123	50	101	130	62	101	124	52	100.667	1805	1	1	11/15/1990	25	1	2	1	6/15/1988	27	1	3	2	6	2	1	1	1	1	0	0	0	0	0	1
27301	0	0	0	0	2	8	2	1	125	37.3	23.87	1	130	71	100	121	69	101	131	72	102	127.333	70.6667	101	1461	2	0	3/23/1979	36	2	2	1	4/3/1982	33	2	1	1	4	2	1	1	1	1	0	0	0	0	0	0
27302	1	2		1	1	8	2	1	137.2	42.5	22.58	1	107	64	89	108	59	90	110	57	94	108.333	60	91	2540	1	1	11/21/1988	27	1	3	2	3/4/1989	26	1	3	2	2	1	1	1	1	1	1	0	0	0	0	0
27303	0	0	0	0	1	8	2	1	132.6	24.5	13.93	1	111	58	89	101	56	95	107	54	100	106.333	56	94.6667	2215			10/15/1991	24	1	2	1	12/15/1992	23	1	2	1	2	1	1	1	1	1	1	1	0	0	0	0
27304	1	2		1	2	8	2	1	130.2	24.7	14.57	1	115	63	114	115	63	118	109	70	121	113	65.3333	117.667	1708	2	0	10/30/1985	30	2	3	2	5/9/1988	27	1	3	2	5	2	1	1	1	1	1	1	0	0	0	0
27305	0	0	0	0	1	7	2	1	129.9	36.3	21.51	1	125	62	72	113	47	75	100	52	80	112.667	53.6667	75.6667	1888	1	1	11/22/1991	25	1	2	1	4/19/1994	22	1	3	2	3	1	1	1	1	1	0	0	0	0	0	0
27306	0	0	0	0	2	8	2	1	139.5	31.6	16.24	1	114	64	99	109	67	91	110	63	105	111	64.6667	98.3333	1982	2	0	12/15/1983	32	2	3	2	6/15/1985	30	2	3	2	4	2	1	1	2	2	0	0	0	0	0	0
27308	0	0	0	0	1	7	2	1	124	21.5	13.98	1	92	46	87	97	51	92	84	43	87	91	46.6667	88.6667	991	2	0	8/24/1979	37	2	3	2	5/16/1979	37	2	4	2	4	2	1	1	1	1	1	0	0	0	0	0
27309	1	2		1	1	8	2	1	135.4	32.6	17.78	1	126	61	91	126	55	94	119	61	99	123.667	59	94.6667	1456	1	1	2/15/1972	43	2	1	1	8/15/1976	39	2	2	1	3	1	1	1	2	2	0	0	0	0	0	0
27310	1	2		1	1	7	2	1	122.2	21.6	14.46	1	79	50	91	95	65	111	93	52	96	89	55.6667	99.3333	1272	1	1	7/5/1977	39	2	1	1	10/20/1979	37	2	2	1	4	2	1	1	1	1	0	0	0	0	0	0
27311	0	0	0	0	2	7	2	1	130	28.6	16.92	1	97	56	81	93	47	81	94	46	85	94.6667	49.6667	82.3333	1859	1	1	1/15/1989	27	1	3	2	1/15/1989	27	1	3	2	3	1	1	1	1	1	0	0	0	0	0	0
27312	0	0	0	0	1	8	2	1	139.9	30.9	15.79	1	100	57	101	104	60	107	97	54	103	100.333	57	103.667	1962	1	1	3/31/1973	42	2	2	1	9/5/1980	35	2	1	1	3	1	1	1	1	1	0	0	0	0	0	0
27314	0	0	0	0	2	7	2	1	125	23.5	15.04	1	102	59	100	96	56	96	96	56	100	98	57	98.6667	1776	2	0	4/1/1990	26	1	3	2	10/22/1989	27	1	3	2	3	1	1	1	1	1	0	0	0	0	0	0
27315	1	2		1	1	7	2	1	137.4	29.9	15.84	1	102	52	92	97	51	91	100	55	98	99.6667	52.6667	93.6667	3573	2	0	1/15/1985	31	2	2	1	8/15/1987	29	1	2	1	3	1	1	1	1	1	1	1	0	0	0	0
27316	0	0	0	0	2	7	2	1	131.6	31.8	18.36	1	102	59	106	98	55	106	102	54	109	100.667	56	107	1431	2	0	6/12/1986	30	2	2	1	5/8/1991	25	1	2	1	3	1	1	1	2	2	1	1	0	0	0	0
27317	1	2		1	2	7	2	1	124.2	24.9	16.14	1	104	52	100	96	54	92	90	45	92	96.6667	50.3333	94.6667	2012	1	1	11/15/1985	31	2	2	1	6/15/1977	39	2	3	2	5	2	1	1	1	1	1	1	0	1	0	0
27318	1	1	1		2	7	2	1	127.1	31.9	19.75	1	99	51	87	103	48	97	98	52	89	100	50.3333	91	2160	1	1	8/21/1987	29	1	3	2	1/7/1984	32	2	3	2	5	2	1	1	1	1	0	0	0	0	0	0
27319	0	0	0	0	1	8	2	1	138.4	35.5	18.53	1	115	60	81	112	63	87	112	59	89	113	60.6667	85.6667	2547	2	0	3/15/1990	25	1	2	1	6/15/1990	25	1	2	1	2	1	1	1	2	2	0	0	0	0	0	0
27320	0	0	0	0	1	8	2	1	136.7	32.4	17.34	1	109	47	102	107	46	100	99	46	105	105	46.3333	102.333	1903	2	0	11/13/1983	32	2	2	1	12/3/1984	31	2	2	1	4	2	1	1	1	1	0	0	0	0	0	0
27321	1	2		1	1	8	2	1	125.7	28.9	18.29	1	117	67	97	114	52	95	106	54	90	112.333	57.6667	94	1911	1	1	11/9/1984	31	2	3	2	7/17/1987	28	1	3	2	5	2	1	1	4	2	0	0	0	0	0	0
27322	0	0	0	0	2	8	2	1	135.6	28.4	15.45	1	115	59	101	117	55	106	110	51	107	114	55	104.667	1752	2	0	5/10/1983	32	2	4	2	5/2/1983	32	2	3	2	5	2	1	1	1	1	1	0	0	0	0	0
27323	1	1	1		2	8	2	1	129.2	31.7	18.99	1	94	57	87	92	60	83	95	57	83	93.6667	58	84.3333	1311	1	1	5/26/1991	24	1	1	1	3/24/1987	28	1	2	1	3	1	1	1	1	1	1	0	0	0	0	0
27324	0	0	0	0	2	8	2	1	124.8	20.8	13.35	1	88	54	89	95	54	92	93	54	96	92	54	92.3333	1143	1	1	11/6/1984	31	2			10/24/1984	31	2	3	2	4	2	1	1	1	1	0	0	0	0	0	0
27325	0	0	0	0	1	7	2	1	132.7	33.4	18.97	1	136	63	80	135	57	86	131	60	87	134	60	84.3333	1872	1	2	3/13/1974	42	2	2	1	10/28/1976	40	2	1	1	3	1	1	1	1	1	0	0	0	0	0	0
27327	1	1	1		2	8	2	1	128.4	29	17.59	1	91	46	95	88	50	100	90	46	100	89.6667	47.3333	98.3333	1536	2	0	10/15/1981	34	2	3	2	4/6/1980	35	2	2	1	3	1	1	1	1	1	1	0	1	4	2	1
27328	0	0	0	0	1	8	2	1	136.1	28.8	15.55	1	101	52	89	101	48	90	97	44	96	99.6667	48	91.6667	2263	1	1	8/15/1982	33	2	3	2	11/15/1983	32	2	3	2	3	1	1	1	1	1	1	1	0	0	0	0
27329	0	0	0	0	2	8	2	1	132.2	26.7	15.28	1	109	60	107	107	53	106	117	57	113	111	56.6667	108.667	1649	1	1	9/15/1964	51	2	3	2	12/15/1973	42	2	3	2	5	2	1	1	1	1	0	0	0	0	0	0
27330	1	1	1		2	8	2	1	135.2	47.4	25.93	1	127	74	101	126	77	102	123	72	100	125.333	74.3333	101	2132	2	0	12/21/1987	28	1	3	2	8/29/1987	28	1	3	2	3	1	1	1	1	1	0	0	0	0	0	0
27331	0	0	0	0	2	7	2	1	131	26.4	15.38	1	100	59	95	99	56	97	99	57	98	99.3333	57.3333	96.6667	1301	1	1	9/28/1991	25	1	3	2	10/30/1991	25	1	3	2	4	2	1	1	1	1	0	0	0	0	0	0
27332	1	1	1		2	8	2	1	131.6	29.9	17.26	1	99	50	82	93	47	81	90	44	90	94	47	84.3333	1917	1	2	11/16/1983	32	2	3	2	5/7/1986	29	1	3	2	6	2	1	1	4	2	1	0	0	0	0	0
27333	1	2		1	1	8	2	1	137.4	35.4	18.75	1	109	52	101	104	46	87	104	43	93	105.667	47	93.6667	1096	2	0	11/15/1987	28	1	3	2	9/15/1986	29	1	3	2	4	2	1	1	1	1	0	0	0	0	0	0
27334	1	1	1		2	8	2	1	127.4	25.2	15.53	1	105	54	96	100	58	98	100	54	104	101.667	55.3333	99.3333	1963	2	0	7/23/1981	34	2	3	2	4/13/1980	35	2	3	2	4	2	1	1	1	1	1	0	0	5	2	1
27335	0	0	0	0	2	8	2	1	142.9	23.4	11.46	1	100	73	100	100	66	105	96	63	110	98.6667	67.3333	105	1674	2	0	10/26/1990	25	1	3	2	1/15/1991	24	1	3	2	3	1	1	1			0	0	0	0	0	0
27336	0	0	0	0	2	8	2	1	133.1	30.7	17.33	1	106	76	47	92	44	79	100	44	80	99.3333	54.6667	68.6667	1935	2	0	8/28/1989	26	1	3	2	4/19/1985	30	2	2	1	3	1	1	1	1	1	0	0	0	0	0	0
27337	0	0	0	0	1	8	2	1	145.9	35	16.44	1	103	64	112	99	62	107	96	59	105	99.3333	61.6667	108	2560	2	0	4/13/1979	36	2	4	2	8/5/1983	32	2	3	2	3	1	1	1	1	1	0	0	0	0	0	0
27338	0	0	0	0	1	8	2	1	127.3	34.5	21.29	1	110	55	83	103	62	81	105	56	93	106	57.6667	85.6667	1645	2	0	1/9/1988	27	1	2	1	4/9/1987	28	1	3	2	3	1	1	1	1	1	1	1	0	0	0	0
27339	0	0	0	0	2	8	2	1	133	34.3	19.39	1	111	70	114	96	62	113	106	61	115	104.333	64.3333	114	1694	1	1	12/20/1985	30	2	1	1	1/3/1985	30	2	1	1	2	1	1	1	2	2	0	0	0	0	0	0
27340	1	2		1	1	7	2	1	125.4	23.8	15.13	1	90	47	90	92	51	91	94	64	96	92	54	92.3333	1569	2	0	9/8/1987	29	1	3	2	2/11/1986	30	2	3	2	2	1	1	1	1	1	1	0	0	0	0	0
27341	0	0	0	0	1	7	2	1	132.7	28.5	16.18	1	111	62	89	99	52	79	102	52	84	104	55.3333	84	1529	2	0	11/20/1990	26	1	3	2	8/9/1991	25	1	3	2	2	1	1	1	1	1	0	0	0	0	0	0
27342	0	0	0	0	1	8	2	1	137	45.6	24.3	1	111	83	112	127	58	106	123	45	105	120.333	62	107.667	1810	2	0	10/5/1987	28	1	3	2	11/25/1987	28	1	2	1	4	2	1	1	3	2	0	0	0	0	0	0
27343	0	0	0	0	1	8	2	1	133.4	30.1	16.91	1	101	54	85	99	55	87	97	51	91	99	53.3333	87.6667	2266	1	1	1/29/1969	46	2	4	2	8/27/1981	34	2	2	1	4	2	1	1	1	1	1	1	0	0	0	0
27344	0	0	0	0	1	8	2	1	126.9	30.1	18.69	1	105	52	77	101	50	82	97	49	78	101	50.3333	79	1815	1	1	9/15/1981	34	2	3	2	10/15/1981	34	2	3	2	4	2	1	1	1	1	0	0	0	0	0	0
27345	0	0	0	0	1	8	2	1	130.8	30.7	17.94	1	110	53	93	104	55	91	105	54	91	106.333	54	91.6667	1512	1	1	11/20/1981	34	2	2	1	8/24/1985	30	2	1	1	4	2	1	1	1	1	1	1	0	0	0	0
27346	0	0	0	0	1	7	2	1	129.1	33	19.8	1	117	67	82	116	71	81	131	63	85	121.333	67	82.6667	1922	1	1	1/15/1981	35	2	3	2	8/15/1980	36	2	3	2	6	2	1	1	1	1	1	1	0	0	0	0
27347	1	2		1	2	8	2	1	127.4	22.5	13.86	1	112	52	102	103	52	91	104	49	95	106.333	51	96	1788	1	1	12/18/1987	28	1	3	2	10/1/1988	27	1	3	2	5	2	1	1	1	1	1	1	0	0	0	0
27348	1	1	1		1	8	2	1	132.8	41.2	23.36	1	101	56	83	98	56	78	95	49	80	98	53.6667	80.3333	2231	1	1	2/3/1985	30	2	1	1	1/23/1981	34	2	2	1	2	1	1	1	1	1	1	0	0	0	0	2
27349	1	1	1		2	8	2	1	137	61.2	32.61	1	148	71	125	124	72	122	119	67	123	130.333	70	123.333	2009	1	2	7/30/1990	25	1	1	1	6/11/1985	30	2	2	1	4	2	1	1	4	2	0	0	0	0	0	0
27350	0	0	0	0	2	8	2	1	130	26.8	15.86	1	94	56	94	93	54	103	88	57	99	91.6667	55.6667	98.6667	1503			1/15/1973	42	2	3	2	4/15/1978	37	2	3	2	6	2	1	1	1	1	0	0	0	0	0	0
27351	1	1	1		2	7	2	1	133.2	45.7	25.76	1	127	73	94	132	69	98	129	71	97	129.333	71	96.3333	1662	2	0	9/25/1983	33	2	3	2	11/13/1981	35	2	3	2	4	2	1	1	1	1	0	0	0	0	0	0
27353	1	1	1		1	8	2	1	134.1	38.4	21.35	1	109	64	93	110	63	92	111	64	88	110	63.6667	91	1271	2	0	1/18/1983	32	2	3	2	2/7/1988	27	1	3	2	5	2	1	1	1	1	0	0	0	0	0	0
27354	1	1	1		1	8	2	1	134.9	27	14.84	1	104	66	95	101	67	97	101	62	94	102	65	95.3333	1797	1	1	8/29/1982	33	2	4	2	9/22/1979	36	2	4	2	3	1	1	1	1	1	1	0	0	1	0	0
27355	1	2		1	1	8	2	1	138.2	27.6	14.45	1	120	62	98	92	51	95	94	48	102	102	53.6667	98.3333	1925	1	1	5/29/1983	32	2	1	1	4/23/1987	28	1	1	1	3	1	1	1	2	2	0	0	0	0	0	0
27356	0	0	0	0	2	8	2	1	136.4	45.1	24.24	1	117	67	85	116	66	98	118	69	97	117	67.3333	93.3333	1885	2	0	12/31/1986	29	1	3	2	8/20/1985	30	2	3	2	3	1	1	1	1	1	0	0	0	0	0	0
27357	0	0	0	0	2	8	2	1	144.6	40.5	19.37	1	121	74	105	128	70	97	123	66	105	124	70	102.333	2140	2	0	2/10/1984	31	2	2	1	10/28/1983	32	2	2	1	4	2	1	1	1	1	0	0	0	0	0	0
27358	0	0	0	0	2	8	2	1	137.9	39.3	20.67	1	127	67	87	123	49	90	110	65	91	120	60.3333	89.3333	2232	1	1	4/15/1982	33	2	3	2	4/15/1988	27	1	3	2	6	2	1	1	1	1	0	0	0	0	0	0
27359	0	0	0	0	2	8	2	1	130.8	28.8	16.83	1	113	65	95	108	54	83	107	60	84	109.333	59.6667	87.3333	1828	1	1	2/15/1989	26	1	2	1	10/15/1988	27	1	2	1	4	2	1	1	2	2	0	0	0	0	0	0
27360	0	0	0	0	2	7	2	1	121.4	23.2	15.74	1	120	52	92	101	63	85	101	54	82	107.333	56.3333	86.3333	1503	2	0	9/11/1979	37	2	2	1	7/21/1982	34	2	1	1	1	1	1	1	1	1	0	0	0	0	0	0
27361	0	0	0	0	2	8	2	1	132.5	24.1	13.73	1	86	55	80	88	51	87	85	49	85	86.3333	51.6667	84	1540	1	1	2/15/1973	42	2	1	1	11/15/1973	42	2	2	1	4	2	1	1	2	2	0	0	0	0	0	0
27362	0	0	0	0	1	8	2	1	131.7	28.7	16.55	1	107	72	95	109	78	92	109	74	100	108.333	74.6667	95.6667	1783	1	1	3/15/1983	32	2	3	2	11/15/1986	29	1	3	2	3	1	1	1	1	1	0	0	0	0	0	0
27364	1	2		1	1	8	2	1	135.3	46.8	25.57	1	147	83	87	144	88	93	142	85	94	144.333	85.3333	91.3333	2028	2	0	3/3/1984	31	2	3	2	6/26/1985	30	2	3	2	4	2	1	1	1	1	0	0	0	0	0	0
27365	0	0	0	0	2	8	2	1	133	34.7	19.62	1	119	68	102	112	62	106	114	63	104	115	64.3333	104	1530	2	0	5/28/1985	30	2	3	2	5/7/1988	27	1	3	2	3	1	1	1	4	2	0	0	0	0	0	0
27366	1	1	1		2	7	2	1	129.3	26.4	15.79	1	95	50	70	104	52	73	100	57	79	99.6667	53	74	1083	2	0	8/25/1982	34	2	3	2	9/29/1983	33	2	2	1	4	2	1	1	1	1	0	0	0	0	0	0
27367	1	2		1	1	8	2	1	131	33.1	19.29	1	100	50	93	129	44	89	102	59	92	110.333	51	91.3333	1409	2	0	1/19/1991	24	1	1	1	5/1/1987	28	1	2	1	3	1	1	1	1	1	0	0	0	0	0	0
27369	0	0	0	0	1	7	2	1	127.8	23.2	14.2	1	100	53	83	96	67	88	95	61	83	97	60.3333	84.6667	1234	1	1	8/1/1986	30	2	3	2	5/22/1986	30	2	2	1	4	2	1	1	1	1	0	0	0	0	0	0
27370	0	0	0	0	1	7	2	1	142.7	49	24.06	1	121	49	120	126	63	121	127	66	124	124.667	59.3333	121.667	1956	1	1	2/15/1980	36	2	2	1	10/15/1981	35	2	3	2	3	1	1	1	2	2	0	0	0	0	0	0
27371	1	2		1	1	8	2	1	129.6	35.4	21.08	1	116	57	91	114	58	93	111	57	93	113.667	57.3333	92.3333	1644	1	1	6/25/1986	29	1	3	2	11/24/1988	27	1	3	2	5	2	1	1	1	1	1	0	0	1	0	0
27372	0	0	0	0	1	8	2	1	133.9	37.2	20.75	1	112	67	81	109	72	84	116	69	83	112.333	69.3333	82.6667	1969	1	1	9/8/1989	26	1	2	1	11/10/1990	25	1	2	1	2	1	1	1	2	2	0	0	0	0	0	0
27373	0	0	0	0	2	8	2	1	141.5	41.7	20.83	1	108	78	79	113	67	81	112	70	92	111	71.6667	84	2361	2	0	5/13/1977	38	2	2	1	2/21/1985	30	2	2	1	4	2	1	1	1	1	0	0	0	0	0	0
27374	0	0	0	0	1	7	2	1	138.2	38.8	20.31	1	116	48	73	118	71	84	125	76	96	119.667	65	84.3333	1892	1	1	3/10/1991	25	1	2	1	9/5/1990	26	1	3	2	4	2	1	1	1	1	0	0	0	0	0	0
27375	0	0	0	0	1	8	2	1	130	30.6	18.11	1	102	67	93	115	82	94	104	87	87	107	78.6667	91.3333	1632			8/3/1990	25	1	2	1	11/15/1988	27	1	3	2	3	1	1	1	1	1	0	0	0	0	0	0
27377	0	0	0	0	2	7	2	1	117.2	22.7	16.53	1	130	61	106	101	60	109	108	61	109	113	60.6667	108	1281	1	1	8/2/1978	38	2	1	1	4/3/1981	35	2	1	1	2	1	1	1	1	1	0	0	0	0	0	0
27378	0	0	0	0	2	7	2	1	131.8	34.6	19.92	1	120	67	100	110	67	84	112	69	100	114	67.6667	94.6667	5694	1	1	1/15/1993	23	1	3	2	11/15/1992	24	1	3	2	4	2	1	1	1	1	0	0	0	0	0	0
27379	0	0	0	0	2	8	2	1	127.2	31.6	19.53	1	108	58	92	101	57	87	107	57	90	105.333	57.3333	89.6667	1387	1	1	12/15/1982	33	2	4	2	3/15/1982	33	2	3	2	5	2	1	1	1	1	0	0	0	0	0	0
27380	1	1	1		2	7	2	1	130.3	24.4	14.37	1	93	67	84	100	64	94	103	60	103	98.6667	63.6667	93.6667	1484	2	0	8/15/1988	28	1	2	1	4/15/1986	30	2	2	1	5	2	1	1	2	2	0	0	0	0	0	0
27381	0	0	0	0	2	8	2	1	134.7	33.8	18.63	1	104	59	92	100	62	95	103	60	90	102.333	60.3333	92.3333	1774	2	0	2/5/1991	24	1	2	1	4/6/1991	24	1	2	1	1	1	1	1	1	1	0	0	0	0	0	0
27383	0	0	0	0	1	8	2	1	138.2	52.2	27.33	1	120	63	77	114	68	84	117	59	84	117	63.3333	81.6667	2684	1	1	11/29/1989	26	1	2	1	1/30/1988	27	1	2	1	3	1	1	1	1	1	0	0	0	0	0	0
27384	0	0	0	0	2	8	2	1	120.4	19.8	13.66	1	104	65	84	103	65	87	105	67	97	104	65.6667	89.3333	1066	2	0	7/15/1985	30	2	2	1	6/19/1986	29	1	2	1	2	1	1	1	2	2	1	1	0	0	0	0
27385	0	0	0	0	1	8	2	1	135.7	29.5	16.02	1	103	58	95	99	56	101	95	55	103	99	56.3333	99.6667	1662	1	1	10/15/1979	36	2	3	2	9/15/1981	34	2	3	2	5	2	1	1	1	1	1	0	0	0	0	0
27386	1	2		1	2	8	2	1	134.5	25	13.82	1	95	57	93	92	54	96	86	53	101	91	54.6667	96.6667	1558	2	0	7/10/1985	30	2	3	2	10/7/1982	33	2	3	2	5	2	1	1	1	1	1	1	0	3	1	0
27387	1	2		1	2	7	2	1	136.1	47.3	25.54	1	130	72	92	119	62	84	121	65	92	123.333	66.3333	89.3333	1836	2	0	3/10/1993	23	1	3	2	10/2/1991	25	1	3	2	4	2	1	1	1	1	1	1	0	0	0	0
27388	1	2		1	1	7	2	1	136.5	38.8	20.82	1	122	68	84	121	66	85	121	71	90	121.333	68.3333	86.3333	2483	2	0	8/24/1979	37	2	3	2	12/24/1981	35	2	3	2	3	1	1	1	1	1	1	1	0	0	0	0
27389	0	0	0	0	1	8	2	1	130.6	23.7	13.9	1	109	61	85	102	54	96	99	54	100	103.333	56.3333	93.6667	1980	2	0	10/26/1985	30	2	3	2	11/10/1990	25	1	2	1	4	2	1	1	1	1	1	1	0	0	0	0
27390	1	2		1	2	8	2	1	132.5	26.2	14.92	1	103	58	87	95	54	91	98	56	110	98.6667	56	96	2073	2	0	11/21/1980	35	2	3	2	12/21/1981	34	2	3	2	4	2	1	1	4	2	1	1	0	1	0	0
27391	0	0	0	0	2	8	2	1	133.5	35.5	19.92	1	91	67	88	114	54	82	105	57	92	103.333	59.3333	87.3333	1673	1	1	3/11/1979	36	2	3	2	5/11/1982	33	2	3	2	5	2	1	1	1	1	1	1	0	0	0	0
27392	1	2		1	1	8	2	1	145.9	56.9	26.73	1	127	68	102	126	69	101	120	61	101	124.333	66	101.333	2067	2	0	5/20/1975	40	2	3	2	3/10/1976	39	2	3	2	3	1	1	1	4	2	1	1	0	0	0	0
27393	1	2		1	1	8	2	1	129.2	30	17.97	1	98	55	86	104	61	76	101	54	78	101	56.6667	80	1598	1	1	5/25/1991	24	1	2	1	6/6/1990	25	1	3	2	4	2	1	1	2	2	1	0	0	0	0	0
27394	0	0	0	0	1	8	2	1	122.5	25.5	16.99	1	101	57	94	99	56	100	96	49	95	98.6667	54	96.3333	1240			1/26/1983	32	2	2	1	12/1/1981	34	2	2	1	4	2					0	0	0	0	0	0
27395	0	0	0	0	2	8	2	1	121.8	22.7	15.3	1	100	50	83	94	49	87	90	52	82	94.6667	50.3333	84	1435	1	1	9/6/1989	26	1	2	1	1/27/1989	26	1	2	1	3	1	1	1	1	1	0	0	0	0	0	0
27396	0	0	0	0	2	8	2	1	135.8	37.9	20.55	1	116	65	95	117	66	96	116	62	97	116.333	64.3333	96	2019	1	1	2/9/1991	24	1	3	2	12/17/1989	26	1	3	2	3	1	1	1	1	1	1	1	0	0	0	0
27397	0	0	0	0	1	7	2	1	132.1	27.1	15.53	1	102	55	89	93	54	92	97	47	94	97.3333	52	91.6667	1640	2	0	3/15/1976	40	2	3	2	6/15/1975	41	2	3	2	4	2	1	1	1	1	0	0	0	0	0	0
27398	0	0	0	0	2	8	2	1	127.4	22.4	13.8	1	91	51	88	88	53	85	89	50	83	89.3333	51.3333	85.3333	1085	2	0	12/31/1981	34	2	1	1	10/18/1980	35	2	3	2	4	2	1	1	1	1	0	0	0	0	0	0
27399	0	0	0	0	2	8	2	1	126	25.2	15.87	1	101	64	124	98	60	126	97	60	122	98.6667	61.3333	124	1536	1	1	6/30/1979	36	2	3	2	4/17/1985	30	2	3	2	2	1	1	1	3	2	0	0	0	0	0	0
27400	0	0	0	0	2	8	2	1	135	47.3	25.95	1	122	72	90	126	64	92	127	67	94	125	67.6667	92	1002	1	1	5/26/1987	28	1	2	1	10/11/1988	27	1	2	1	4	2	1	1	1	1	1	1	0	0	0	0
27401	0	0	0	0	1	8	2	1	130.8	31.7	18.53	1	103	53	92	100	54	90	118	57	93	107	54.6667	91.6667	1578	2	0	1/15/1969	46	2	3	2	6/15/1976	39	2	4	2	3	1	1	1	1	1	0	0	0	0	0	0
27402	1	2		1	1	8	2	1	133.8	30.9	17.26	1	111	58	91	109	55	97	109	56	99	109.667	56.3333	95.6667	1740	1	1	12/15/1984	31	2	5	2	12/15/1984	31	2	4	2	5	2	1	1	1	1	0	0	0	0	0	0
27403	1	2		1	1	8	2	1	128	24.6	15.01	1	90	47	84	94	48	79	101	52	88	95	49	83.6667	1296	1	1	12/24/1988	27	1	2	1	4/16/1984	31	2	2	1	5	2	1	1	1	1	1	1	0	0	0	0
27404	0	0	0	0	2	8	2	1	129.6	24.9	14.82	1	108	58	97	111	57	101	101	54	95	106.667	56.3333	97.6667	2235	1	1	1/6/1984	31	2	1	1	1/7/1987	28	1	1	1	5	2	1	1	1	1	0	0	0	0	0	0
27405	0	0	0	0	2	7	2	1	130.9	29.3	17.1	1	103	62	92	107	62	92	101	60	93	103.667	61.3333	92.3333	1793	1	1	9/15/1979	37	2	3	2	12/10/1984	32	2	3	2	3	1	1	1	1	1	0	0	0	0	0	0
27406	1	2		1	1	8	2	1	132.2	25	14.3	1	99	53	101	104	50	94	89	55	98	97.3333	52.6667	97.6667	1770	2	0	9/6/1988	27	1	2	1	2/9/1990	25	1	2	1	3	1	1	1	2	2	1	1	0	0	0	0
27407	1	2		1	2	7	2	1	137.2	43.3	23	1	117	64	94	112	66	98	113	64	93	114	64.6667	95	4246	2	0	9/22/1985	31	2	2	1	7/15/1987	29	1	2	1	4	2	1	1	1	1	1	1	0	0	0	0
27408	0	0	0	0	2	8	2	1	133.7	39.4	22.04	1	111	59	91	125	50	82	100	56	92	112	55	88.3333	1496	1	1	9/30/1988	27	1	3	2	8/22/1986	29	1	3	2	4	2	1	1	2	2	0	0	0	0	0	0
27409	0	0	0	0	2	8	2	1	138.7	34.5	17.93	1	103	59	79	99	58	85	94	55	91	98.6667	57.3333	85	1930	1	1	5/10/1991	24	1	2	1	5/21/1990	25	1	2	1	2	1	1	1	1	1	0	0	0	0	0	0
27410	0	0	0	0	2	7	2	1	126.9	22.6	14.03	1	89	51	95	94	50	106	84	49	106	89	50	102.333	1241	2	0	5/8/1980	36	2	3	2	10/4/1984	32	2	3	2	4	2	1	1	1	1	0	0	0	0	0	0
27412	1	1	1		2	8	2	1	136.7	28.1	15.04	1	88	53	81	94	55	87	91	53	84	91	53.6667	84		1	1	12/7/1990	25	1	2	1	12/25/1992	23	1	2	1	3	1	1	1	1	1	0	0	0	0	0	0
27413	0	0	0	0	1	8	2	1	137.7	43.9	23.15	1	108	63	81	108	59	90	104	83	93	106.667	68.3333	88	2173	1	1	8/19/1982	33	2	2	1	6/1/1983	32	2	3	2	3	1			1	1	0	0	0	0	0	0
27414	0	0	0	0	2	8	2	1	130.1	23.9	14.12	1	93	53	89	91	49	96	86	46	93	90	49.3333	92.6667	1388	1	1	7/7/1983	32	2	3	2	4/17/1988	27	1			3	1	1	1	1	1	1	0	0	0	0	0
27415	0	0	0	0	2	7	2	1	135	33.1	18.16	1	103	51	93	98	51	98	93	47	89	98	49.6667	93.3333	1556	1	2	7/15/1982	34	2	3	2	11/15/1986	30	2	3	2	5	2	1	1	1	1	0	0	0	0	0	0
27416	1	2		1	1	8	2	1	136.6	28.1	15.06	1	98	60	109	94	52	109	90	60	111	94	57.3333	109.667	2194	2	0	2/3/1989	26	1	3	2	1/1/1990	25	1	3	2	5	2	1	1	1	1	1	1	0	0	0	0
27417	1	2		1	2	8	2	1	123.6	23.6	15.45	1	103	56	91	103	54	96	99	52	95	101.667	54	94	1747	1	2	6/13/1985	30	2	2	1	9/14/1983	32	2	1	1	1	1	1	1	1	1	1	1	0	0	0	0
27418	0	0	0	0	2	8	2	1	128.1	25.8	15.72	1	104	58	103	107	59	100	104	57	103	105	58	102	3808	1	1	5/15/1981	34	2	3	2	2/15/1981	34	2	2	1	5	2	1	1	1	1	1	1	0	0	0	0
27419	1	2		1	2	8	2	1	135.1	29.1	15.94	1	105	62	113	105	54	106	106	55	112	105.333	57	110.333	1478	2	0	1/15/1986	29	1	3	2	4/15/1988	27	1	3	2	4	2	1	1	3	2	1	1	0	0	0	0
27420	0	0	0	0	1	7	2	1	128.7	25.5	15.4	1	103	53	94	89	60	92	93	56	99	95	56.3333	95	1652	1	1	2/8/1976	40	2	3	2	2/4/1978	38	2	3	2	4	2	1	1	1	1	0	0	0	0	0	0
27421	0	0	0	0	2	8	2	1	141.4	34.7	17.36	1	101	57	95	103	45	84	93	50	80	99	50.6667	86.3333	2337	1	1	10/4/1989	26	1	3	2	1/3/1991	24	1	3	2	4	2	1	1	4	2	1	1	0	0	0	0
27422	1	1	1		1	8	2	1	130.7	44.7	26.17	1	123	67	75	123	69	75	126	69	83	124	68.3333	77.6667	2036	2	0	5/6/1991	24	1	2	1	11/21/1984	31	2	2	1	3	1	1	1	1	1	0	0	0	0	0	0
27423	0	0	0	0	1	8	2	1	138.6	29.8	15.51	1	108	64	102	103	69	100	100	58	100	103.667	63.6667	100.667	1323	2	0	5/15/1986	29	1	3	2	7/15/1985	30	2	3	2	3	1	1	1	1	1	0	0	0	0	0	0
27424	1	1	1		1	8	2	1	130.4	27.4	16.11	1	103	58	97	101	53	96	102	53	101	102	54.6667	98	1501			9/10/1982	33	2	3	2	4/24/1987	28	1	3	2	5	2	1	1	1	1	0	0	0	0	0	0
27425	0	0	0	0	1	8	2	1	126.5	34.5	21.56	1	111	66	96	113	66	98	110	56	89	111.333	62.6667	94.3333	1471	1	1	7/17/1985	30	2	2	1	7/24/1981	34	2	2	1	3	1	1	1	1	1	0	0	0	0	0	0
27426	1	1	1		2	8	2	1	133.7	29.1	16.28	1	115	70	95	108	62	98	108	48	103	110.333	60	98.6667	1221	1	1	5/17/1991	24	1	3	2	10/26/1989	26	1	3	2	6	2	1	1	1	1	0	0	0	0	0	0
27427	1	1	1		2	8	2	1	137.3	36	19.1	1	113	62	110	119	59	107	114	52	107	115.333	57.6667	108	1826	1	1	7/7/1982	33	2	3	2	6/23/1983	32	2	3	2	5	2	1	1	1	1	0	0	0	0	0	0
27428	0	0	0	0	1	7	2	1	122.6	24.5	16.3	1	103	63	91	93	63	101	92	61	97	96	62.3333	96.3333	1046	1	1	12/15/1974	42	2	3	2	1/15/1985	31	2	3	2	3	1	1	1	1	1	1	1	0	0	0	0
27429	0	0	0	0	2	7	2	1	130.7	28	16.39	1	101	56	83	96	61	87	117	52	91	104.667	56.3333	87	1151	1	2	8/2/1979	37	2	1	1	4/10/1982	34	2	1	1	1	1	1	1	2	2	0	0	0	0	0	0
27430	1	1	1		1	8	2	1	124.5	25.6	16.52	1	96	40	83	100	43	82	99	41	80	98.3333	41.3333	81.6667	1487	1	3	10/18/1971	44	2	2	1	7/14/1977	38	2			3	1	1	1	2	2	1	1	1	1	0	0
27431	1	1	1		1	8	2	1	128.9	24.6	14.81	1	99	46	62	96	45	71	101	51	74	98.6667	47.3333	69	1498	1	3	10/18/1971	44	2	2	1	7/14/1977	38	2			3	1	1	1	2	2	1	1	1	1	0	0
27432	1	2		1	2	8	2	1	140.8	47.4	23.91	1	117	51	98	111	62	99	103	62	103	110.333	58.3333	100	2245	2	0	5/11/1986	29	1	2	1	12/6/1989	26	1	3	2	4	2	1	1	1	1	1	1	0	0	0	0
27433	0	0	0	0	1	8	2	1	132.8	36.2	20.53	1	116	45	101	100	66	116	110	62	112	108.667	57.6667	109.667	1930	2	0	10/15/1980	35	2	3	2	12/15/1981	34	2	4	2	5	2	2	1	1	1	0	0	0	0	0	0
27434	0	0	0	0	2	8	2	1	134.4	28.1	15.56	1	90	56	107	95	57	103	87	61	110	90.6667	58	106.667	2209	2	0	4/18/1986	29	1	3	2	11/23/1990	25	1	3	2	4	2	1	1	1	1	0	0	0	0	0	0
27435	0	0	0	0	1	8	2	1	142.8	46.3	22.71	1	118	67	97	117	63	106	113	59	101	116	63	101.333	2175	2	0	5/15/1977	38	2	3	2	1/15/1978	37	2	3	2	5	2	1	1	1	1	1	1	0	0	0	0
27436	1	2		1	2	7	2	1	135	30.7	16.84	1	116	53	110	108	56	106	103	63	101	109	57.3333	105.667	1535	1	3	1/15/1983	33	2	4	2	8/15/1987	29	1	3	2	5	2	1	1	1	1	1	1	0	0	0	0
27437	0	0	0	0	2	8	2	1	130.8	29.5	17.24	1	102	59	101	104	52	98	103	55	104	103	55.3333	101	2023	2	0	4/16/1988	27	1	3	2	1/27/1989	26	1	4	2	3	1	1	1	4	2	0	0	0	0	0	0
27438	0	0	0	0	2	7	2	1	132.5	27.8	15.83	1	102	57	94	99	54	94	97	48	96	99.3333	53	94.6667	1618	1	1	12/28/1984	32	2	2	1	10/7/1987	29	1	1	1	4	2	1	1	2	2	0	0	0	0	0	0
27439	0	0	0	0	2	8	2	1	142.8	33.8	16.58	1	101	58	93	110	63	96	93	50	93	101.333	57	94	2224			1/15/1984	31	2	3	2	10/15/1985	30	2	3	2	3	1	1	1	1	1	0	0	0	0	0	0
27440	0	0	0	0	1	8	2	1	128.6	28.5	17.23	1	111	60	96	108	60	95	105	57	99	108	59	96.6667	2149	1	1	2/21/1990	25	1	3	2	8/6/1987	28	1	3	2	4	2	1	1	2	2	1	1	0	0	0	0
27441	1	2		1	1	7	2	1	129.5	47.7	28.44	1	132	60	101	147	59	108	145	68	109	141.333	62.3333	106	2438	2	0	12/8/1989	27	1	2	1	9/27/1990	26	1	3	2	3	1	1	1	1	1	0	0	0	0	0	0
27442	0	0	0	0	2	7	2	1	123.6	33.7	22.06	1	105	49	86	105	59	88	103	59	88	104.333	55.6667	87.3333	1201	2	0	3/16/1988	28	1	3	2	12/23/1986	30	2	3	2	3	1	1	1	3	2	1	1	0	0	0	0
27443	1	1	1		1	8	2	1	131.5	27.3	15.79	1	122	56	100	115	58	96	122	49	84	119.667	54.3333	93.3333		1	1	12/15/1982	33	2	3	2	7/15/1982	33	2	3	2	4	2	1	1	1	1	0	0	0	0	0	0
27444	0	0	0	0	2	8	2	1	127.6	27.5	16.89	1	117	65	112	103	59	115	113	53	116	111	59	114.333	1931	1	1	11/13/1983	32	2	3	2	3/12/1981	34	2	3	2	4	2	1	1	1	1	0	0	0	0	0	0
27445	0	0	0	0	2	8	2	1	135.9	35.5	19.22	1	108	50	86	104	49	85	99	49	83	103.667	49.3333	84.6667	1253	2	0	7/15/1981	34	2	3	2	7/15/1983	32	2	3	2	5	2	1	1	2	2	0	0	0	0	0	0
27446	0	0	0	0	1	8	2	1	132.3	42.1	24.05	1	125	61	112	118	56	110	116	55	111	119.667	57.3333	111	2099	2	0	12/27/1985	30	2	2	1	12/4/1984	31	2	2	1	2	1	1	1	1	1	1	1	0	0	0	0
27447	0	0	0	0	1	8	2	1	137.8	38.6	20.33	1	103	59	82	94	60	99	98	60	84	98.3333	59.6667	88.3333	2080	2	0	10/17/1982	33	2	3	2	2/28/1986	29	1	3	2	3	1	1	1	1	1	0	0	0	0	0	0
27448	0	0	0	0	1	7	2	1	129.4	27.8	16.6	1	109	55	72	105	55	71	108	58	86	107.333	56	76.3333	2015	1	1	12/28/1984	32	2	3	2	2/16/1985	31	2	3	2	4	2					0	0	0	0	0	0
27449	0	0	0	0	1	8	2	1	125.8	26.5	16.74	1	116	53	87	109	59	92	97	54	92	107.333	55.3333	90.3333	1671	2	0	10/15/1986	29	1	3	2	4/15/1986	29	1	3	2	4	2	1	1	3	2	0	0	0	0	0	0
27450	1	2		1	1	8	2	1	137.2	35	18.59	1	110	60	80	112	64	79	110	61	77	110.667	61.6667	78.6667	1543	1	2	4/3/1982	33	2	2	1	4/21/1984	31	2	2	1	6	2	1	1	1	1	1	0	0	3	2	0
27451	0	0	0	0	2	8	2	1	138.5	35.9	18.72	1	123	58	86	108	58	80	107	57	83	112.667	57.6667	83	1886	1	1	10/8/1985	30	2	2	1	4/7/1988	27	1	2	1	1	1	1	1	4	2	0	0	0	0	0	0
27452	1	2		1	2	7	2	1	140.1	44.9	22.88	1	130	59	91	124	72	94	128	65	108	127.333	65.3333	97.6667	1988	2	0	6/2/1983	33	2	3	2	1/20/1982	34	2	2	1	3	1	1	1	1	1	0	0	0	0	0	0
27453	0	0	0	0	2	8	2	1	135.1	29.1	15.94	1	129	64	100	109	53	99	111	56	103	116.333	57.6667	100.667	1845	1	1	12/18/1981	34	2	2	1	1/9/1983	32	2	2	1	1	1	1	1	2	2	1	1	0	0	0	0
27454	0	0	0	0	2	7	2	1	136.8	27.3	14.59	1	97	51	96	93	55	102	94	52	101	94.6667	52.6667	99.6667	2175	2	0	12/11/1986	30	2	3	2	6/4/1987	29	1	3	2	5	2	1	1	2	2	1	0	0	0	0	0
27455	1	1	1		1	8	2	1	135.2	46.6	25.49	1	125	63	93	125	73	96	122	63	93	124	66.3333	94	1490	1	1	5/15/1983	32	2	2	1	12/15/1982	33	2	2	1	3	1	1	1	1	1	0	0	0	0	0	0
27456	0	0	0	0	2	7	2	1	122.3	22.3	14.91	1	106	57	101	108	59	103	104	55	101	106	57	101.667	1477	1	1	4/26/1983	33	2	3	2	6/27/1983	33	2	2	1	2	1	1	1	1	1	1	1	0	0	0	0
27457	1	1	1		2	8	2	1	134.5	40.5	22.39	1	109	52	98	107	50	111	104	55	105	106.667	52.3333	104.667	1875	1	1	10/8/1982	33	2	4	2	1/4/1983	32	2	3	2	4	2	1	1	1	1	1	0	1	4	0	0
27458	0	0	0	0	1	8	2	1	133.8	40.7	22.73	1	128	63	97	124	57	93	123	61	90	125	60.3333	93.3333	2320	1	2	7/31/1973	42	2	3	2	4/11/1980	35	2	2	1	3	1			2	2	0	0	0	0	0	0
27459	0	0	0	0	2	8	2	1	139.7	33.6	17.22	1	108	52	80	109	58	86	106	54	86	107.667	54.6667	84	2695	2	0	3/30/1979	36	2	3	2	2/1/1987	28	1	3	2	3	1	1	1	1	1	0	0	0	0	0	0
27460	1	2		1	1	8	2	1	129.6	24.4	14.53	1	97	50	85	97	47	83	89	53	91	94.3333	50	86.3333	1495	1	1	12/22/1982	33	2	3	2	4/5/1982	33	2	2	1	3	1	1	1	1	1	0	0	0	0	0	0
27461	0	0	0	0	2	8	2	1	133.2	43.7	24.63	1	120	61	111	116	68	116	118	67	119	118	65.3333	115.333	1744	2	0	5/28/1984	31	2	3	2	6/13/1984	31	2	3	2	4	2	1	1	1	1	1	0	0	0	0	0
27462	1	1	1		1	7	2	1	134.5	30.1	16.64	1	119	61	103	112	67	99	113	63	95	114.667	63.6667	99	1793	2	0	4/15/1986	30	2	3	2	7/15/1988	28	1	2	1	3	1	1	1	1	1	1	0	0	0	0	0
27463	0	0	0	0	1	8	2	1	129.7	26.9	15.99	1	96	59	90	99	64	88	98	55	89	97.6667	59.3333	89	1570	1	1	1/2/1987	28	1	2	1	4/17/1988	27	1	2	1	4	2	1	1	1	1	0	0	0	0	0	0
27464	0	0	0	0	1	7	2	1	122.1	21.7	14.56	1	115	70	105	109	70	102	109	71	108	111	70.3333	105	1005			9/27/1986	30	2	1	1	9/28/1987	29	1	2	1	3	1	1	1	1	1	1	1	0	0	0	0
27465	0	0	0	0	1	7	2	1	130.2	35.7	21.06	1	112	62	79	109	55	81	109	56	79	110	57.6667	79.6667	1652	1	1	1/23/1981	35	2	2	1	4/12/1980	36	2	3	2	3	1	2	1	1	1	1	1	0	0	0	0
27466	0	0	0	0	2	8	2	1	122	19.7	13.24	1	106	58	84	93	56	93	97	59	86	98.6667	57.6667	87.6667	1132	2	0	1/15/1987	28	1	3	2	8/15/1984	31	2	3	2	5	2	1	1	1	1	1	1	0	0	0	0
27467	0	0	0	0	2	8	2	1	146	47.5	22.28	1	123	81	136	126	77	134	123	75	138	124	77.6667	136	1410	1	1	11/13/1989	26	1	3	2	11/10/1990	25	1	3	2	4	2	1	1	1	1	0	0	0	0	0	0
27468	0	0	0	0	1	7	2	1	128.7	23.5	14.19	1	101	53	89	101	55	93	98	51	94	100	53	92		2	0	4/10/1983	33	2	3	2	1/7/1986	30	2	3	2	3	1	1	1	2	2	0	0	0	0	0	0
27469	0	0	0	0	1	8	2	1	136.2	39.8	21.46	1	109	63	103	118	69	102	117	64	106	114.667	65.3333	103.667	2406			1/15/1977	38	2	2	1	1/15/1985	30	2	2	1	4	2	1	1	1	1	1	1	0	0	0	0
27470	0	0	0	0	2	8	2	1	127.7	24.2	14.84	1	108	55	87	101	50	90	113	74	75	107.333	59.6667	84	1621	1	1	7/16/1980	35	2	2	1	2/18/1983	32	2	2	1	1	1					1	1	0	0	0	0
27471	0	0	0	0	2	8	2	1	126.5	26	16.25	1	108	60	92	102	63	93	104	61	89	104.667	61.3333	91.3333	1058	1	1	10/24/1990	25	1	3	2	9/23/1988	27	1	3	2	2	1	1	1	1	1	1	0	0	0	0	0
27472	1	1	1		2	8	2	1	131.6	32.2	18.59	1	109	59	98	105	57	102	100	62	106	104.667	59.3333	102	1878	1	1	10/19/1985	30	2	3	2	2/14/1986	29	1	2	1	4	2	1	1	1	1	0	0	0	0	0	0
27473	1	2		1	1	8	2	1	132.1	25.5	14.61	1	112	66	87	102	67	101	100	64	101	104.667	65.6667	96.3333	1688	2	0	4/9/1974	41	2	1	1	5/28/1979	36	2	1	1	2	1	1	1	1	1	0	0	0	0	0	0
27474	0	0	0	0	2	7	2	1	125.2	26.9	17.16	1	108	56	92	96	50	93	88	56	99	97.3333	54	94.6667	1318	2	0	1/15/1985	31	2	3	2	12/15/1989	27	1	3	2	4	2	1	1	1	1	1	1	0	0	0	0
27475	0	0	0	0	1	8	2	1	139.5	31.8	16.34	1	117	70	84	117	61	92	115	59	87	116.333	63.3333	87.6667	1744	2	0	4/18/1991	24	1	2	1	1/3/1988	27	1	2	1	3	1	1	1	4	2	0	0	0	0	0	0
27476	0	0	0	0	2	8	2	1	123.1	23.7	15.64	1	97	62	106	96	62	110	95	62	116	96	62	110.667	1752	2	0	9/22/1988	27	1	3	2	7/29/1989	26	1	3	2	3	1	1	1	2	2	0	0	0	0	0	0
27478	0	0	0	0	1	7	2	1	134.1	37.6	20.91	1	108	66	90	108	66	85	104	63	79	106.667	65	84.6667	1447	1	1	10/21/1979	37	2	2	1	2/6/1981	35	2	1	1	1	1	1	1	2	2	1	1	0	0	0	0
27479	1	2		1	1	8	2	1	145.7	56.7	26.71	1	106	45	104	109	60	96	105	55	94	106.667	53.3333	98	2458	1	1	10/26/1989	26	1	1	1	1/19/1988	27	1	1	1	3	1	1	1	2	2	1	1	0	0	0	0
27480	1	2		1	2	8	2	1	120.6	20.6	14.16	1	98	59	93	93	56	95	91	57	103	94	57.3333	97	1150	2	0	11/15/1982	33	2	2	1	5/15/1984	31	2	2	1	4	2	1	1	1	1	1	1	0	0	0	0
27481	1	1	1		1	8	2	1	139.5	40.6	20.86	1	107	66	94	106	63	91	105	63	89	106	64	91.3333	1877	2	0	7/30/1985	30	2	2	1	4/21/1987	28	1	2	1	4	2	2	1	1	1	1	0	1	3	1	0
27482	0	0	0	0	1	7	2	1	127.7	27.2	16.68	1	101	56	96	95	42	87	91	50	90	95.6667	49.3333	91	1974	1	1	5/28/1984	32	2	2	1	2/17/1980	36	2	2	1	3	1	1	1	1	1	0	0	0	0	0	0
27483	0	0	0	0	2	8	2	1	145	56	26.63	1	129	77	98	120	67	105	124	70	106	124.333	71.3333	103	1620	2	0	6/20/1985	30	2	2	1	12/15/1989	26	1	3	2	5	2	1	1	1	1	1	0	0	0	0	0
27484	0	0	0	0	1	8	2	1	133.1	31.9	18.01	1	116	53	98	105	61	88	97	58	91	106	57.3333	92.3333	1905	2	0	9/25/1985	30	2	2	1	2/2/1986	29	1	3	2	4	2	1	1	1	1	0	0	0	0	0	0
27485	0	0	0	0	2	7	2	1	133.4	28	15.73	1	95	57	90	102	60	89	98	64	103	98.3333	60.3333	94	1542	1	1	9/5/1981	35	2	2	1	1/8/1985	31	2	2	1	1	1					1	1	0	0	0	0
27486	0	0	0	0	1	7	2	1	130.1	26.6	15.72	1	107	56	89	101	66	99	96	58	96	101.333	60	94.6667	1650	1	1	12/23/1980	36	2	2	1	4/13/1980	36	2	2	1	4	2	1	1	2	2	1	0	0	0	0	0
27487	1	2		1	2	8	2	1	126.4	26.7	16.71	1	111	47	82	100	57	87	102	54	84	104.333	52.6667	84.3333	1385	1	1	4/12/1981	34	2	2	1	10/9/1987	28	1	3	2	6	2	1	1	1	1	0	0	0	0	0	0
27488	1	2		1	2	8	2	1	131.6	38.1	22	1	101	57	86	99	58	85	102	48	84	100.667	54.3333	85	1573	2	0	1/21/1988	27	1	3	2	5/25/1988	27	1	3	2	3	1	1	1	4	2	0	0	0	0	0	0
27489	0	0	0	0	1	8	2	1	120.9	24	16.42	1	102	70	80	102	64	79	119	75	85	107.667	69.6667	81.3333	1715	1	1	6/15/1987	28	1	3	2	12/2/1983	32	2	2	1	3	1	1	1	1	1	1	0	0	0	0	0
27491	0	0	0	0	2	8	2	1	129	29.6	17.79	1	105	60	102	106	63	114	104	51	104	105	58	106.667	1369	2	0	12/12/1986	29	1	2	1	4/12/1989	26	1	3	2	4	2	1	1	1	1	0	0	0	0	0	0
27492	0	0	0	0	2	8	2	1	133.1	26.9	15.18	1	100	58	118	97	57	117	100	59	112	99	58	115.667	1387	1	1	8/15/1983	32	2	3	2	11/15/1986	29	1	3	2	4	2	1	1	1	1	1	1	0	0	0	0
27493	0	0	0	0	2	8	2	1	134.7	26.5	14.61	1	107	54	82	98	58	83	99	47	85	101.333	53	83.3333	1813	1	1	10/24/1990	25	1	2	1	5/1/1991	24	1	2	1	5	2	1	1	2	2	0	0	0	0	0	0
27494	0	0	0	0	1	8	2	1	141.7	52.3	26.05	1	128	69	104	121	68	102	112	61	100	120.333	66	102	2768	1	1	1/26/1980	35	2	2	1	1/22/1981	34	2	2	1	1	1	1	1	1	1	0	0	0	0	0	0
27495	1	1	1		1	8	2	1	134.7	50.5	27.83	1	101	53	92	121	68	100	101	44	89	107.667	55	93.6667	2283	1	1	1/2/1990	25	1	3	2	11/23/1990	25	1	3	2	4	2	1	1	1	1	1	0	1	5	1	0
27496	0	0	0	0	1	8	2	1	148	72.6	33.14	1	128	68	107	121	60	100	125	68	105	124.667	65.3333	104	1644	2	0	3/3/1987	28	1	3	2	9/27/1992	23	1	2	1	5	2	1	1	2	2	1	1	0	0	0	0
27497	0	0	0	0	1	8	2	1	136	53.5	28.93	1	113	53	91	116	64	95	111	84	95	113.333	67	93.6667	1811	1	2	7/15/1985	30	2	2	1	4/15/1988	27	1	3	2	2	1	1	1	2	2	0	0	0	0	0	0
27498	0	0	0	0	2	8	2	1	125	22.2	14.21	1	95	53	91	98	49	90	100	44	92	97.6667	48.6667	91	1479	1	1	11/16/1986	29	1	1	1	11/27/1987	28	1	3	2	4	2	1	1	1	1	1	1	0	0	0	0
27499	0	0	0	0	2	8	2	1	133.6	28.3	15.86	1	96	51	108	107	48	89	100	49	77	101	49.3333	91.3333	1444	1	1	3/26/1986	29	1	2	1	4/6/1986	29	1	2	1	4	2	1	1	2	2	0	0	0	0	0	0
27500	0	0	0	0	1	8	2	1	131.2	34	19.75	1	129	70	94	128	67	97	128	64	91	128.333	67	94	1568	2	0	10/20/1983	32	2	3	2	9/23/1986	29	1	3	2	6	2	1	1	1	1	0	0	0	0	0	0
27501	0	0	0	0	2	8	2	1	126.8	22.9	14.24	1	91	51	92	83	48	93	88	43	98	87.3333	47.3333	94.3333	1756	2	0	10/15/1976	39	2	3	2	1/15/1977	38	2	3	2	5	2	1	1	1	1	0	0	0	0	0	0
27502	0	0	0	0	2	8	2	1	124.9	21.1	13.53	1	97	54	91	94	52	93	92	52	92	94.3333	52.6667	92	1487	1	1	2/15/1987	28	1	3	2	4/15/1987	28	1	4	2	4	2	1	1	1	1	1	1	0	0	0	0
27503	0	0	0	0	2	8	2	1	126.2	22.7	14.25	1	102	40	86	97	47	100	96	51	100	98.3333	46	95.3333	1379	2	0	11/29/1982	33	2	2	1	6/10/1991	24	1	3	2	4	2	1	1	1	1	0	0	0	0	0	0
27504	1	1	1		1	7	2	1	123.6	23.2	15.19	1	91	44	73	99	41	68	97	39	78	95.6667	41.3333	73	1252	2	0	12/15/1982	34	2	3	2	2/15/1987	29	1	3	2	4	2	1	1	4	2	1	1	0	0	0	1
27505	0	0	0	0	2	8	2	1	135.7	40.4	21.94	1	116	77	112	114	66	105	115	67	109	115	70	108.667	1645	1	1	8/7/1980	35	2	2	1	1/30/1980	35	2	1	1	4	2	1	1	1	1	1	1	0	0	0	0
27507	0	0	0	0	2	7	2	1	136.9	25.8	13.77	1	103	56	87	101	56	93	99	55	94	101	55.6667	91.3333	1880	2	0	10/30/1984	32	2	2	1	4/28/1989	27	1	3	2	4	2	1	1	1	1	1	0	0	0	0	0
27508	0	0	0	0	2	8	2	1	135.3	53.3	29.12	1	114	69	86	116	53	84	110	59	97	113.333	60.3333	89	2107	2	0	3/19/1983	32	2	3	2	12/31/1979	36	2	2	1	3	1	1	1	2	2	0	0	0	0	0	0
27509	0	0	0	0	1	7	2	1	124.9	24.1	15.45	1	106	55	81	89	43	72	93	52	72	96	50	75	1081	1	1	5/14/1980	36	2	1	1	3/8/1987	29	1	1	1	4	2	1	1	1	1	0	0	0	0	0	0
27510	1	2		1	2	8	2	1	137.9	32.5	17.09	1	124	68	84	114	50	80	103	57	80	113.667	58.3333	81.3333	2161	2	0	9/6/1986	29	1	3	2	6/9/1987	28	1	3	2	6	2	1	1	2	2	0	0	0	0	0	0
27511	1	1	1		2	7	2	1	135.2	36.5	19.97	1	94	47	92	90	48	89	100	52	89	94.6667	49	90	1667	1	1	4/6/1969	47	2	3	2	3/5/1980	36	2	3	2	6	2	1	1	2	2	1	1	1	2	1	1
27512	1	2		1	2	7	2	1	132.5	31.7	18.06	1	119	74	96	114	64	96	117	65	95	116.667	67.6667	95.6667	1867	2	0	4/28/1979	37	2	2	1	7/4/1978	38	2	2	1	4	2	1	1	1	1	0	0	0	0	0	0
27513	0	0	0	0	1	8	2	1	137.7	31.7	16.72	1	111	55	78	107	53	79	104	51	82	107.333	53	79.6667	1782	2	0	8/27/1987	28	1	3	2	9/11/1987	28	1	3	2	5	2	1	1	1	1	1	0	0	0	0	0
27514	0	0	0	0	2	8	2	1	129.9	25.4	15.05	1	102	73	83	92	51	76	85	54	78	93	59.3333	79	1560	1	1	8/1/1991	24	1	2	1	2/15/1988	27	1	3	2	3	1	1	1	1	1	0	0	0	0	0	0
27515	0	0	0	0	2	8	2	1	134.6	34.7	19.15	1	97	55	88	104	60	84	101	56	87	100.667	57	86.3333	1529	2	0	12/1/1988	27	1	3	2	3/11/1985	30	2	3	2	5	2	1	1	2	2	0	0	0	0	0	0
27516	1	2		1	1	8	3	2	139	30	15.53	1	94	58		94	53	99	92	50	96	93.3333	53.6667	97.5	2066	1	1	5/3/1987	28	1	2	1	10/28/1987	28	1	3	2	4	2					1	1	0	0	0	0
27517	0	0	0	0	1	9	3	2	131.4	27.9	16.16	1	106	57	96	108	55	97	105	51	99	106.333	54.3333	97.3333	1713	2	0	8/1/1985	29	1	2	1	6/20/1987	27	1	1	1	3	1	1	1	1	1	1	1	0	0	0	0
27519	1	1	1		1	9	3	2	133.4	33.6	18.88	1	107	55	89	100	55	86	103	52	91	103.333	54	88.6667	1771	2	0	4/15/1980	34	2	2	1	4/15/1980	34	2	2	1	2	1	1	1	1	1	0	0	0	0	0	0
27520	0	0	0	0	2	8	3	2	129.8	23.5	13.95	1	103	62	115	102	60	108	102	51	117	102.333	57.6667	113.333	1786	2	0	9/15/1985	30	2	3	2	7/15/1986	29	1	3	2	4	2	1	1	1	1	0	0	0	0	0	0
27521	1	1	1		1	9	3	2	143.9	47.8	23.08	1	119	68	96	123	66	98	117	64	108	119.667	66	100.667	2128	2	0	6/29/1986	28	1	3	2	8/4/1987	27	1	3	2	4	2	1	1	1	1	0	0	0	0	0	0
27522	0	0	0	0	1	9	3	2	144.1	36.4	17.53	1	106	60	79	96	49	78	96	53	79	99.3333	54	78.6667	2552	1	1	10/15/1982	32	2	3	2	10/15/1983	31	2	3	2	4	2	1	1	1	1	0	0	0	0	0	0
27523	0	0	0	0	2	9	3	2	139.3	40.3	20.77	1	102	54	73	97	57	75	95	46	77	98	52.3333	75	2262	2	0	12/9/1972	42	2	1	1	3/17/1979	35	2	2	1	4	2	1	1	2	2	1	1	0	0	0	0
27524	0	0	0	0	2	8	3	2	143.2	45.1	21.99	1	125	68	94	121	66	90	123	65	92	123	66.3333	92	1481	1	1	2/15/1988	27	1	2	1	7/15/1987	28	1	3	2	4	2	1	1	2	2	0	0	0	0	0	0
27525	0	0	0	0	1	9	3	2	139.6	32.1	16.47	1	100	58	77	101	64	80	98	61	86	99.6667	61	81	2014	1	1	6/19/1986	28	1	2	1	8/24/1988	26	1	2	1	2	1	1	1	1	1	1	0	0	0	0	0
27526	0	0	0	0	2	8	3	2	130.2	23	13.57	1	96	57	100	98	54	93	96	50	97	96.6667	53.6667	96.6667	2221	2	0	4/16/1970	45	2	2	1	5/26/1980	35	2	1	1	2	1	1		2	2	0	0	0	0	0	0
27527	0	0	0	0	2	9	3	2	147.6	44.1	20.24	1	113	60	100	113	63	99	110	51	99	112	58	99.3333	2153	2	0	5/23/1980	34	2	3	2	5/31/1982	32	2	3	2	4	2	1	1	1	1	0	0	0	0	0	0
27528	0	0	0	0	1	9	3	2	140	33.9	17.3	1	115	69	89	117	65	92	126	70	96	119.333	68	92.3333	1381	2	0	1/7/1988	26	1	3	2	10/1/1987	27	1	3	2	3	1	1	1	3	2	0	0	0	0	0	0
27530	0	0	0	0	2	9	3	2	134.9	30	16.49	1	98	54	74	100	48	78	94	48	76	97.3333	50	76	1791	1	1	7/9/1985	29	1	3	2	1/10/1984	30	2	3	2	3	1	1	1	1	1	1	1	0	0	0	0
27531	1	2		1	2	9	3	2	131.3	23.2	13.46	1	102	55	90	97	54	92	101	53	97	100	54	93	1330	2	0	8/11/1984	30	2	2	1	3/5/1984	30	2	2	1	4	2	1	1	1	1	1	0	0	1	1	0
27533	1	1	1		1	8	3	2	124.7	21.7	13.95	1	113	55	92	108	54	93	108	51	91	109.667	53.3333	92	1567	2	0	4/15/1988	27	1	3	2	8/19/1987	28	1	3	2	4	2	1	1	2	2	0	0	0	0	0	0
27534	0	0	0	0	2	9	3	2	141	29.9	15.04	1	101	52	86	98	54	88	96	50	91	98.3333	52	88.3333	1481	2	0	7/20/1972	42	2	2	1	4/2/1978	36	2	2	1	3	1	1	1	1	1	0	0	0	0	0	0
27535	1	1	1		1	9	3	2	135.8	37.7	20.44	1	127	54	83	104	52	92	106	46	87	112.333	50.6667	87.3333	2043	2	0	12/15/1987	27	1	3	2	1/15/1988	26	1	3	2	3	1	1	1	2	2	1	1	0	0	0	0
27536	1	2		1	1	9	3	2	149.8	54.5	24.29	1	114	59	92	91	49	89	91	68	98	98.6667	58.6667	93	1817			7/2/1984	30	2	3	2	1/31/1989	25	1	3	2	2	1	1	1	1	1	1	1	0	3	1	1
27538	1	2		1	1	9	3	2	140.9	33.8	17.03	1	116	53	97	109	58	98	105	53	96	110	54.6667	97	2219	2	0	2/14/1990	24	1	2	1	4/17/1990	24	1	2	1	4	2	1	1	1	1	0	0	0	0	0	0
27539	0	0	0	0	1	8	3	2	131.5	28	16.19	1	100	41	85	109	42	93	101	49	88	103.333	44	88.6667	1736	2	0	6/5/1990	25	1	2	1	11/29/1987	28	1	3	2	3	1	1	1	2	2	0	0	0	0	0	0
27541	0	0	0	0	1	9	3	2	133.5	28.4	15.94	1	117	65	107	116	62	109	113	64	105	115.333	63.6667	107	1825	2	0	5/4/1989	25	1	2	1	3/12/1992	22	1	1	1	3	1	1	1	2	2	1	1	0	0	0	0
27542	0	0	0	0	2	8	3	2	137.1	43.9	23.36	1	134	77	120	161	145	115	124	71	120	139.667	97.6667	118.333	2247	2	0	1/2/1991	24	1	3	2	9/27/1989	26	1	3	2	4	2	1	1	1	1	0	0	0	0	0	0
27543	0	0	0	0	1	8	3	2	143.5	50.9	24.72	1	116	70	85	120	67	93	112	66	84	116	67.6667	87.3333	2380	2	0	10/16/1985	30	2	2	1	3/10/1988	27	1	2	1	4	2	1	1	2	2	0	0	0	0	0	0
27544	0	0	0	0	1	8	3	2	136.8	32.2	17.21	1	111	57	84	105	54	80	106	54	79	107.333	55	81	2268	2	0	2/18/1990	25	1	3	2	7/19/1990	25	1	3	2	3	1	1	1	1	1	1	1	0	0	0	0
27546	0	0	0	0	2	9	3	2	139.1	23.9	12.35	1	88	54	77	84	53	76	84	53	74	85.3333	53.3333	75.6667	1734			12/21/1972	42	2	2	1	6/13/1973	41	2	3	2	2	1	1	1	1	1	0	0	0	0	0	0
27547	0	0	0	0	2	9	3	2	147.5	35.3	16.23	1	98	46	83	102	45	82	92	42	85	97.3333	44.3333	83.3333	2225	2	0	6/15/1989	25	1	3	2	12/15/1989	25	1	3	2	3	1					0	0	0	0	0	0
27548	0	0	0	0	1	8	3	2	137.3	28.1	14.91	1	103	51	87	96	46	95	96	49	98	98.3333	48.6667	93.3333	2130	2	0	2/14/1983	32	2	1	1	4/10/1990	25	1	1	1	3	1	1	1	1	1	0	0	0	0	0	0
27549	0	0	0	0	1	9	3	2	139.4	51	26.24	1	91	71	85	115	58	87	116	64		107.333	64.3333	86	2556	2	0	3/15/1976	38	2	3	2	9/15/1981	33	2	3	2	4	2	1	1	1	1	0	0	0	0	0	0
27550	1	2		1	1	9	3	2	141.6	39.6	19.75	1	112	53	77	105	66	81	107	57	85	108	58.6667	81	2371	1	1	11/5/1981	33	2	2	1	8/27/1982	32	2	3	2	5	2	1	1	1	1	0	0	0	0	0	0
27551	0	0	0	0	2	9	3	2	139.3	25.8	13.3	1	91	58	98	91	57	93	90	62	85	90.6667	59	92	1910	1	1	2/24/1989	25	1	2	1	7/5/1989	25	1	2	1	3	1	1	1	3	2	1	0	0	0	0	0
27552	1	1	1		1	8	3	2	135.9	41.8	22.63	1	106	59	79	104	54	82	103	60	88	104.333	57.6667	83	2248	1	1	4/16/1990	25	1	2	1	2/6/1988	27	1	2	1	4	2	1	1	2	2	1	1	0	0	0	0
27553	0	0	0	0	1	9	3	2	141.3	30.5	15.28	1	86	41	77	94	47	92	94	44	102	91.3333	44	90.3333	2356	1	1	3/10/1981	33	2	2	1	5/13/1982	32	2	2	1	4	2	1	1	1	1	0	0	0	0	0	0
27554	0	0	0	0	2	8	3	2	128.1	26.9	16.39	1	116	69	109	119	63	104	114	69	110	116.333	67	107.667	1580	1	1	11/2/1978	37	2	2	1	8/8/1969	46	2	1	1	3	1	1	1	1	1	0	0	0	0	0	0
27555	0	0	0	0	2	8	3	2	144	36	17.36	1	98	54	93	104	50	87	92	46	88	98	50	89.3333	1888	2	0	9/20/1986	29	1	3	2	3/14/1986	29	1	3	2	4	2	1	1	1	1	0	0	0	0	0	0
27556	0	0	0	0	1	8	3	2	127.3	21.9	13.51	1	94	51	88	94	51	89	88	47	89	92	49.6667	88.6667	1250	1	1	8/28/1977	38	2	3	2	1/20/1980	35	2	4	2	5	2		1	1	1	1	1	0	0	0	0
27557	0	0	0	0	1	9	3	2	139.2	30.1	15.53	1	90	51	84	92	48	88	92	47	96	91.3333	48.6667	89.3333	2096	1	1	3/15/1979	35	2	1	1	2/15/1978	36	2	1	1	3	1	1	1	1	1	0	0	0	0	0	0
27558	1	1	1		1	9	3	2	152.3	59	25.44	1	113	61	97	110	59	96	109	57	96	110.667	59	96.3333	3373	1	1	4/13/1993	21	1	1	1	12/22/1989	25	1	1	1	3	1	1	1	1	1	0	0	0	0	0	0
27559	0	0	0	0	1	8	3	2	137	29.1	15.5	1	103	56	84	97	48	79	98	50	80	99.3333	51.3333	81	1924	1	1	11/2/1986	29	1	3	2	1/30/1987	28	1	3	2	5	2	1	1	1	1	0	0	0	0	0	0
27560	0	0	0	0	2	9	3	2	133.6	34.7	19.44	1	98	58	100	91	45	89	91	47	87	93.3333	50	92	1651	2	0	3/6/1988	26	1	2	1	4/28/1990	24	1	2	1	5	2	1	1	4	2	1	1	0	0	0	0
27561	0	0	0	0	1	9	3	2	131.9	23.5	13.51											#DIV/0!	#DIV/0!	#DIV/0!	1683	2	0	1/15/1985	29	1			2/1/1984	30	2			4	2	1	1	1	1	0	0	0	0	0	0
27562	1	1	1		1	9	3	2	144.7	43.8	20.92	1	103	48	74	93	49	68	99	46	69	98.3333	47.6667	70.3333	2116	2	0	1/28/1985	29	1	3	2	5/30/1989	25	1	3	2	4	2	1	1	1	1	0	0	0	0	0	0
27563	1	2		1	1	9	3	2	144.2	57.9	27.85	1	109	53	92	112	56	90	105	47	98	108.667	52	93.3333	2522			12/22/1986	28	1	2	1	7/15/1984	30	2	2	1	4	2	1	1	1	1	0	0	0	0	0	0
27564	1	2		1	1	9	3	2	141	27.7	13.93	1	109	68	84	109	69	82	108	63	89	108.667	66.6667	85	1552	2	0	6/6/1978	36	2	1	1	3/5/1992	22	1	1	1	2	1	1	1	3	2	0	0	0	0	0	0
27566	0	0	0	0	2	9	3	2	153.1	45.3	19.33	1	120	64	94	118	59	88	116	54	88	118	59	90	2318	2	0	11/1/1979	35	2	3	2	11/5/1984	30	2	3	2	5	2	1	1	1	1	1	1	0	0	0	0
27567	0	0	0	0	2	9	3	2	137.9	26.8	14.09	1	120	105	61	97	46	72	91	41	70	102.667	64	67.6667	3391	1	1	5/30/1978	36	2	1	1	2/4/1979	35	2	2	1	3	1	1	1	1	1	0	0	0	0	0	0
27568	1	2		1	2	8	3	2	132.5	48.6	27.68	1	119	67	105	125	66	108	133	58	108	125.667	63.6667	107	1641	1	1	1/3/1988	27	1	3	2	2/15/1989	26	1	3	2	3	1	1	1	4	2	0	0	0	0	0	0
27570	0	0	0	0	2	9	3	2	135.5	35.7	19.44	1	116	51	101	113	57	99	105	44	106	111.333	50.6667	102	747	1	1	4/22/1982	32	2	2	1	4/23/1986	28	1	2	1	2	1		1	1	1	0	0	0	0	0	0
27572	0	0	0	0	2	9	3	2	146.2	30.6	14.32	1	97	55	98	97	52	94	91	53	99	95	53.3333	97	1793	2	0	6/16/1980	34	2	3	2	3/22/1982	32	2	3	2	4	2	1	1	1	1	1	1	0	0	0	0
27573	1	2		1	2	9	3	2	133.3	27	15.2	1	96	54	81	90	51	81	92	52	76	92.6667	52.3333	79.3333	1442	1	1	1/6/1984	30	2	3	2	9/20/1988	26	1	2	1	3	1	1	1	1	1	1	1	0	1	0	0
27574	0	0	0	0	1	9	3	2	133.4	36.1	20.29	1	120	62	96	120	63	93	123	58	94	121	61	94.3333	2069	2	0	3/15/1988	26	1	3	2	12/15/1986	28	1	3	2	4	2	1	1	1	1	0	0	0	0	0	0
27575	1	2		1	2	9	3	2	137.8	28.8	15.17	1	110	54	102	108	61	91	105	49	89	107.667	54.6667	94	1599	2	0	10/15/1977	37	2	4	2	4/15/1978	36	2	4	2	4	2	1	1	1	1	0	0	0	0	0	0
27576	0	0	0	0	1	8	3	2	127.7	25.1	15.39	1	103	56	97	102	63	101	106	63	101	103.667	60.6667	99.6667	1718	2	0	7/21/1984	31	2	3	2	2/14/1987	28	1	3	2	4	2	1	1	1	1	0	0	0	0	0	0
27577	0	0	0	0	2	9	3	2	132.5	27.1	15.44	1	93	48	83	98	44	77	98	43	74	96.3333	45	78	1321	1	1	12/8/1987	27	1	2	1	2/12/1991	23	1	2	1	3	1	1				1	1	0	0	0	0
27578	0	0	0	0	1	9	3	2	135.3	28.7	15.68	1	99	58	70	89	50	70	97	56	72	95	54.6667	70.6667	1641	2	0	4/24/1986	28	1	3	2	3/2/1986	28	1	3	2	4	2	1	1	1	1	0	0	0	0	0	0
27584	0	0	0	0	1	9	3	2	141.5	30	14.98	1	100	53	97	98	52	92	96	50	83	98	51.6667	90.6667	2132	2	0	8/7/1986	28	1	3	2	9/20/1989	25	1	3	2	4	2	1	1	1	1	0	0	0	0	0	0
27585	1	2		1	2	8	3	2	130.5	27.3	16.03	1	127	63	93	112	61	90	91	53	88	110	59	90.3333	1464	2	0	9/15/1983	32	2	3	2	10/15/1987	28	1	3	2	4	2	1	1	3	2	1	1	0	1	0	1
27586	0	0	0	0	1	8	3	2	131.3	25.5	14.79	1	104	31	67	101	42	70	102	43	71	102.333	38.6667	69.3333	1487	1	1	12/8/1985	30	2	3	2	8/28/1989	26	1	3	2	1	1	1	1	1	1	0	0	0	0	0	0
27587	0	0	0	0	2	9	3	2	141.6	53.7	26.78	1	104	69	124	107	69	122	109	71	124	106.667	69.6667	123.333	2143	1	1	10/15/1989	25	1	3	2	2/15/1990	24	1	3	2	3	1	1	1	2	2	0	0	0	0	0	0
27588	0	0	0	0	2	8	3	2	137.8	33.3	17.54	1	111	67	78	105	54	76	112	62	84	109.333	61	79.3333	1992	1	1	5/19/1989	26	1	2	1	11/24/1990	25	1	1	1	3	1	1	1	1	1	1	1	0	0	0	0
27589	0	0	0	0	1	8	3	2	126	22.3	14.05	1	100	52	82	93	50	84	100	51	84	97.6667	51	83.3333	1387	1	2	8/18/1989	26	1	2	1	12/3/1995	20	1	2	1	3	1	1	1	1	1	0	0	0	0	0	0
27590	0	0	0	0	2	9	3	2	138.6	45.1	23.48	1	116	74	91	113	75	95	108	69	100	112.333	72.6667	95.3333	1368	2	0	11/15/1982	32	2	3	2	2/15/1982	32	2	3	2	5	2	1	1	4	2	1	1	0	0	0	0
27591	1	2		1	1	9	3	2	143.9	34.3	16.56	1	107	61	82	94	57	88	105	61	85	102	59.6667	85	1626	1	1	12/16/1981	33	2	3	2	10/13/1987	27	1	3	2	5	2	1	1	1	1	0	0	0	0	0	0
27592	0	0	0	0	1	9	3	2	144.2	42.4	20.39	1	115	61	85	105	50	88	113	56	89	111	55.6667	87.3333	1918	1	2	9/16/1984	30	2	2	1	1/15/1986	28	1	2	1	2	1	1	1	1	1	0	0	0	0	0	0
27593	0	0	0	0	2	9	3	2	140.2	39.4	20.04	1	106	60	87	109	67	90	106	65	95	107	64	90.6667	2004	1	1	11/18/1980	34	2	1	1	7/8/1978	36	2	1	1	2	1	1	1	1	1	0	0	0	0	0	0
27594	0	0	0	0	1	9	3	2	126.8	26.5	16.48	1	106	53	83	104	50	80	102	53	86	104	52	83	1768	1	4	6/10/1985	29	1	3	2	1/8/1992	22	1	2	1	5	2	1	1	1	1	1	0	0	0	0	0
27595	0	0	0	0	2	8	3	2	130.2	22.8	13.45	1	87	41	79	88	40	88	82	55	81	85.6667	45.3333	82.6667	2004	1	2	6/16/1989	26	1	3	2	6/18/1987	28	1	3	2	4	2	1	1	1	1	0	0	0	0	0	0
27596	0	0	0	0	1	9	3	2	133.1	26.3	14.85	1	90	53	89	93	45	83	93	46	84	92	48	85.3333	1371	1	1	11/19/1968	46	2	3	2	4/21/1986	28	1	3	2	4	2	1	1	1	1	0	0	0	0	0	0
27597	1	1	1		1	9	3	2	140.8	29.5	14.88	1	94	48	66	95	50	64	96	45	62	95	47.6667	64	1782	1	1	8/2/1972	42	2	3	2	12/10/1985	29	1	3	2	6	2	1	1	1	1	0	0	0	0	0	0
27598	1	2		1	1	8	3	2	150.5	45.8	20.22	1	103	57	79	99	47	80	100	49	76	100.667	51	78.3333	2273	2	0	5/6/1986	29	1	3	2	1/15/1988	27	1	4	2	6	2	1	1	1	1	0	0	0	0	0	0
27599	1	2		1	2	8	3	2	121.8	23.8	16.04	1	91	52	86	86	49	84	89	51	92	88.6667	50.6667	87.3333	1319	1	1	8/15/1972	43	2	3	2	7/15/1989	26	1	3	2	6	2	1	1	1	1	1	0	0	4	2	0
27600	1	2		1	1	9	3	2	143.8	35.2	17.02	1	95	43	88	102	51	90	94	45	87	97	46.3333	88.3333	2180	1	1	11/29/1986	28	1	3	2	2/16/1986	28	1	3	2	4	2	1	1	1	1	1	1	0	0	0	0
27601	0	0	0	0	2	9	3	2	130.8	24.3	14.2	1	85	46	78	83	48	78	87	46	78	85	46.6667	78	1267	1	1	5/22/1987	27	1	3	2	9/27/1985	29	1	3	2	5	2	1	1	1	1	1	1	0	0	0	0
27602	0	0	0	0	1	9	3	2	138.4	29.4	15.35	1	101	48	64	91	45	69	94	52	64	95.3333	48.3333	65.6667	1979	1	2	10/29/1985	29	1	2	1	10/17/1987	27	1	1	1	4	2	1	1	2	2	0	0	0	0	0	0
27603	0	0	0	0	1	9	3	2	126.8	24.6	15.3	1	92	54	71	89	56	77	87	57	78	89.3333	55.6667	75.3333	1547	1	1	6/15/1970	44	2	3	2	8/15/1974	40	2	3	2	2	1	1	1	1	1	0	0	0	0	0	0
27604	0	0	0	0	2	9	3	2	139	26.4	13.66	1	101	55	98	97	55	100	92	51	99	96.6667	53.6667	99	1676	1	1	11/5/1990	24	1	2	1	4/22/1989	25	1	2	1	5	2					1	0	0	0	0	0
27605	0	0	0	0	2	9	3	2	136.4	28	15.05	1	105	53	78	98	56	79	99	57	78	100.667	55.3333	78.3333	1718	2	0	7/4/1988	26	1	2	1	11/24/1983	31	2	3	2	3	1	1	1	1	1	1	0	0	0	0	0
27606	0	0	0	0	2	8	3	2	128.4	20.9	12.68	1	93	58	103	92	61	102	92	58	94	92.3333	59	99.6667	2401	2	0	12/15/1989	26	1	3	2	3/15/1990	25	1	3	2	4	2	1	1	1	1	0	0	0	0	0	0
27607	1	1	1		1	9	3	2	135.8	33.3	18.06	1	117	56	103	116	58	101	107	53	101	113.333	55.6667	101.667	2608	2	0	12/17/1989	25	1			2/4/1990	24	1			4	2	1	1	2	2	1	0	0	3	0	0
27608	0	0	0	0	1	8	3	2	143.6	47.3	22.94	1	115	63	109	110	61	110	110	56	109	111.667	60	109.333	1728	2	0	4/15/1987	28	1	3	2	2/15/1987	28	1	3	2	4	2	1	1	2	2	0	0	0	0	0	0
27610	0	0	0	0	1	9	3	2	124.3	26.8	17.35	1	120	71	118	121	71	119	114	67	125	118.333	69.6667	120.667	1649	2	0	2/16/1989	25	1	1	1	6/1/1993	21	1	2	1	3	1	1	1	1	1	0	0	0	0	0	0
27611	1	1	1		1	9	3	2	150.4	39.2	17.33	1	124	58	73	126	90	76	105	49	74	118.333	65.6667	74.3333	1785	1	1	7/15/1987	27	1	3	2	12/15/1989	25	1	3	2	4	2	1	1	2	2	1	0	1	3	1	1
27612	0	0	0	0	1	9	3	2	136.1	23.9	12.9	1	124	102	84	105	49	87	102	59	97	110.333	70	89.3333	1781	2	0	11/9/1988	26	1	3	2	2/15/1988	26	1	3	2	6	2					0	0	0	0	0	0
27614	0	0	0	0	2	9	3	2	141.7	41.8	20.82	1	127	71	112	111	69	115	108	67	117	115.333	69	114.667	1575	2	0	5/17/1969	45	2	3	2	1/4/1982	32	2	2	1	4	2	1	1	1	1	1	1	0	0	0	0
27615	0	0	0	0	1	9	3	2	151.4	62.7	27.35	1	128	60	86	117	62	91	114	54	86	119.667	58.6667	87.6667	1832	2	0	8/21/1987	27	1	3	2	10/16/1989	25	1	1	1	4	2	1	1	1	1	0	0	0	0	0	0
27616	0	0	0	0	2	8	3	2	136.9	25.3	13.5	1	95	54	89	93	50	87	97	56	90	95	53.3333	88.6667	1804	2	0	7/25/1979	36	2	3	2	11/5/1979	36	2	3	2	4	2	1	1	1	1	0	0	0	0	0	0
27618	0	0	0	0	1	9	3	2	140.9	29.1	14.66	1	110	57	89	104	59	94	109	43	97	107.667	53	93.3333	1971	2	0	6/15/1987	27	1	4	2	6/15/1989	25	1	3	2	4	2	1	1	1	1	1	1	0	0	0	0
27619	0	0	0	0	2	9	3	2	135.9	40.1	21.71	1	123	60	73	112	57	80	110	59	85	115	58.6667	79.3333	1675	1	1	1/21/1988	26	1	3	2	1/1/1987	27	1	3	2	4	2	1	1	1	1	0	0	0	0	0	0
27620	1	2		1	2	9	3	2	130	24.5	14.5	1	108	61	81	105	61	89	103	54	95	105.333	58.6667	88.3333	1286	2	0	7/27/1985	29	1	3	2	1/2/1989	25	1	3	2	4	2	1	1	1	1	1	1	0	1	1	0
27621	1	1	1		2	9	3	2	142.5	44.1	21.72	1	121	68	92	108	75	101	119	63	102	116	68.6667	98.3333	1688	1	1	10/30/1986	28	1	2	1	7/11/1988	26	1	2	1	3	1	1	1	2	2	1	1	0	0	0	0
27622	0	0	0	0	1	9	3	2	136.7	29.5	15.79	1	106	64	91	101	57	86	109	59	84	105.333	60	87	1315	2	0	9/28/1986	28	1	2	1	4/16/1983	31	2	3	2	5	2	1	1	1	1	1	1	0	0	0	0
27623	1	2		1	2	9	3	2	136.7	31.9	17.07	1	104	44	82	156	101	87	100	44	89	120	63	86	1934	1	1	9/15/1983	31	2	3	2	9/15/1985	29	1	3	2	5	2	1	1	1	1	1	0	0	0	0	0
27624	0	0	0	0	1	9	3	2	128.4	23.7	14.38	1	91	57	86	88	49	81	95	52	90	91.3333	52.6667	85.6667	1716	2	0	6/29/1987	27	1	3	2	7/5/1990	24	1	3	2	4	2	1	1	2	2	0	0	0	0	0	0
27625	0	0	0	0	2	8	3	2	138.6	44.8	23.32	1	117	59	97	107	58	104	113	54	104	112.333	57	101.667	1943	2	0	10/3/1990	25	1	2	1	5/3/1992	23	1	1	1	4	2	1	1	4	2	1	1	0	0	0	0
27626	0	0	0	0	1	8	3	2	137.5	36.5	19.31	1	118	56	100	113	64	103	109	58	100	113.333	59.3333	101	1648	1	1	11/28/1981	34	2	3	2	6/10/1982	33	2	3	2	5	2	1	1	1	1	0	0	0	0	0	0
27627	1	2		1	1	9	3	2	142.5	38.7	19.06	1	117	50	80	103	57	85	103	56	86	107.667	54.3333	83.6667	2343	1	1	2/29/1980	34	2	1	1	6/8/1987	27	1	1	1	3	1	1	1	1	1	1	0	0	1	0	1
27628	1	2		1	1	8	3	2	133.2	28.5	16.06	1	95	55	93	88	54	85	90	53	94	91	54	90.6667	1749	2	0	12/30/1983	32	2	3	2	10/15/1988	27	1	3	2	5	2	1	1	1	1	1	1	0	0	0	0
27630	0	0	0	0	1	9	3	2	139.5	28.5	14.65	1	96	60	85	95	59	84	99	65	86	96.6667	61.3333	85	2084	1	1	5/12/1977	37	2			6/22/1982	32	2			4	2	1	1	1	1	1	1	0	0	0	0
27631	1	1	1		2	9	3	2	128.5	27.2	16.47	1	97	71	110	108	56	104	99	58	105	101.333	61.6667	106.333	1048	2	0	6/15/1986	28	1	3	2	6/15/1986	28	1	3	2	4	2	1	1	2	2	1	1	0	0	0	0
27632	0	0	0	0	1	8	3	2	135.9	43.5	23.55	1	128	64	107	118	65	102	115	59	103	120.333	62.6667	104	1687	2	0	7/21/1991	24	1	1	1	4/10/1988	27	1	2	1	2	1	1	1	2	2	1	0	0	0	0	0
27633	1	1	1		1	8	3	2	132.5	39.3	22.39	1	118	65	94	114	61	92	115	63	99	115.667	63	95	1947	1	1	5/1/1994	21	1	1	1	1/31/1990	25	1	3	2	3	1	1	1	1	1	1	0	0	0	0	0
27634	0	0	0	0	1	8	3	2	136.3	28.1	15.13	1	94	53	71	89	49	76	106	44	68	96.3333	48.6667	71.6667	1327	2	0	3/20/1982	33	2	3	2	1/17/1983	32	2	3	2	5	2	1	1	1	1	0	0	0	0	0	0
27636	1	2		1	1	9	3	2	130.9	31.9	18.62	1	103	53	89	102	56	88	104	55	81	103	54.6667	86	1898	1	1	5/15/1981	33	2	2	1	10/15/1987	27	1	3	2	6	2	1	1	2	2	0	0	0	0	0	0
27637	0	0	0	0	1	8	3	2	138.8	26.5	13.76	1	104	57	85	97	48	83	95	47	79	98.6667	50.6667	82.3333	1901	1	2	4/15/1979	36	2	3	2	5/15/1982	33	2	3	2	1	1	1	1	1	1	0	0	0	0	0	0
27639	0	0	0	0	1	9	3	2	129.5	35.4	21.11	1	105	58	96	109	58	95	105	63	94	106.333	59.6667	95	4577	2	0	12/16/1989	25	1			4/21/1992	22	1			4	2	1	1	1	1	0	0	0	0	0	0
27640	0	0	0	0	1	8	3	2	141.1	29.4	14.77	1	101	57	80	98	57	90	96	57	80	98.3333	57	83.3333	2155	1	1	7/7/1979	36	2	3	2	9/26/1979	36	2	3	2	4	2	1	1	1	1	0	0	0	0	0	0
27641	0	0	0	0	2	8	3	2	137.6	26.2	13.84	1	109	69	100	106	62	102	108	66	108	107.667	65.6667	103.333	1496	2	0	12/22/1982	33	2	3	2	2/14/1983	32	2	3	2	4	2	1	1	1	1	0	0	0	0	0	0
27642	0	0	0	0	1	8	3	2	131.5	31.9	18.45	1	113	65	96	104	54	86	105	53	92	107.333	57.3333	91.3333	1354	2	0	5/26/1985	30	2	2	1	6/23/1984	31	2	2	1	4	2	1	1	4	2	1	0	0	0	0	0
27643	0	0	0	0	1	9	3	2	138.6	33.1	17.23	1	97	55	97	91	51	96	94	49	102	94	51.6667	98.3333	2323	1	1	5/4/1980	34	2	2	1	6/4/1982	32	2	1	1	4	2	1	1	1	1	1	1	0	0	0	0
27644	1	2		1	2	9	3	2	128.6	23.4	14.15	1	90	43	107	91	39	104	86	40	109	89	40.6667	106.667	1174	2	0	4/14/1985	29	1	3	2	1/10/1984	30	2	3	2	4	2	1	1	1	1	0	0	0	0	0	0
27645	0	0	0	0	2	9	3	2	146.9	47.4	21.97	1	115	64	94	114	53	91	113	56	91	114	57.6667	92	1989	1	1	1/2/1989	25	1	3	2	5/9/1988	26	1	3	2	5	2	1	1	1	1	0	0	0	0	0	0
27646	0	0	0	0	2	9	3	2	143.5	33.9	16.46	1	107	60	82	104	52	84	101	57	84	104	56.3333	83.3333	1994	1	1	12/1/1987	27	1	3	2	12/4/1984	30	2	3	2	4	2	1	1	1	1	0	0	0	0	0	0
27647	0	0	0	0	1	8	3	2	141.9	45.2	22.45	1	102	64	102	106	59	98	108	64	101	105.333	62.3333	100.333	2257	2	0	7/11/1975	40	2	1	1	9/21/1979	36	2	1	1	3	1					0	0	0	0	0	0
27648	0	0	0	0	1	8	3	2	144.5	57.5	27.54	1	120	52	85	118	61	79	116	68	88	118	60.3333	84	2366	2	0	8/15/1984	31	2	3	2	1/15/1984	31	2	3	2	4	2	1	1	4	2	0	0	0	0	0	0
27649	0	0	0	0	2	9	3	2	143.6	51.1	24.78	1	122	65	89	120	67	95	120	60	88	120.667	64	90.6667	2100	2	0	2/5/1988	26	1	3	2	2/5/1988	26	1	3	2	4	2	1	1	2	2	1	1	0	0	0	0
27650	0	0	0	0	2	9	3	2	127.8	32.5	19.9	1	118	68	80	108	67	77	111	61	76	112.333	65.3333	77.6667	1961	2	0	9/15/1987	27	1	2	1	10/15/1987	27	1	2	1	3	1	1	1	1	1	0	0	0	0	0	0
27651	1	2		1	2	9	3	2	135.7	29.6	16.07	1	128	69	94	112	65	99	120	63	102	120	65.6667	98.3333	2160	2	0	10/16/1987	27	1	3	2	3/18/1991	23	1	3	2	4	2	1	1	1	1	1	1	0	0	0	0
27652	0	0	0	0	1	9	3	2	138.1	37.3	19.56	1	120	63	92	116	57	94	119	52	90	118.333	57.3333	92	2348	2	0	4/18/1987	27	1	3	2	6/14/1989	25	1	3	2	3	1	1	1	1	1	0	0	0	0	0	0
27653	1	2		1	1	9	3	2	142.5	43.7	21.52	1	117	68	110	112	56	117	110	60	115	113	61.3333	114	2558	1	1	12/15/1984	30	2	2	1	8/15/1983	31	2	3	2	5	2	1	1	1	1	0	0	0	0	0	0
27654	0	0	0	0	2	8	3	2	136.8	32.1	17.15	1	100	54	73	96	52	73	94	52	76	96.6667	52.6667	74	1728	1	1	8/26/1986	29	1	2	1	12/31/1982	33	2	2	1	5	2	1	1	1	1	1	1	0	0	0	0
27655	0	0	0	0	1	8	3	2	136.7	27.5	14.72	1	106	65	91	102	59	93	102	60	96	103.333	61.3333	93.3333	1164	2	0	10/15/1982	33	2			4/15/1984	31	2			4	2	1	1	1	1	0	0	0	0	0	0
27656	0	0	0	0	2	9	3	2	149	38.8	17.48	1	108	65	102	102	62	103	101	62	111	103.667	63	105.333	2603	1	1	4/11/1991	23	1	3	2	8/16/1991	23	1	3	2	3	1	1	1	1	1	0	0	0	0	0	0
27657	1	2		1	1	8	3	2	136.5	31.5	16.91	1	106	54	68	101	50	76	99	53	72	102	52.3333	72	1382	2	0	3/16/1981	34	2	4	2	7/31/1981	34	2	3	2	5	2	1	1	1	1	0	0	0	0	0	0
27658	0	0	0	0	2	8	3	2	135.1	30.2	16.55	1	99	51	85	94	50	90	92	50	89	95	50.3333	88	1880	2	0	12/18/1980	35	2	2	1	10/24/1984	31	2	3	2	3	1	1	1	1	1	0	0	0	0	0	0
27659	1	2		1	1	9	3	2	144.7	45.2	21.59	1	112	61	95	107	70	105	108	63	99	109	64.6667	99.6667	2162	1	1	12/15/1989	25	1	2	1	4/15/1990	24	1	2	1	3	1	1	1	2	2	1	0	0	0	0	0
27660	1	2		1	2	9	3	2	127.2	22.7	14.03	1	94	47	94	91	46	92	89	49	102	91.3333	47.3333	96	1200	2	0	5/17/1985	29	1	2	1	11/10/1988	26	1	2	1	4	2	1	1	2	2	1	0	0	0	0	0
27662	0	0	0	0	1	9	3	2	150.3	63.1	27.93	1	128	66	87	133	57	89	123	60	92	128	61	89.3333		1	1	1/30/1989	25	1	2	1	9/3/1988	26	1	2	1	4	2	1	1	1	1	0	0	0	0	0	0
27663	0	0	0	0	2	8	3	2	133.4	25.6	14.39	1	92	53	79	92	50	86	84	47	83	89.3333	50	82.6667	1413	2	0	5/15/1989	26	1	3	2	1/19/1988	27	1	3	2	4	2	1	1	1	1	1	1	0	0	0	0
27664	0	0	0	0	2	9	3	2	137.7	26.8	14.13	1	107	64	79	100	58	76	97	61	81	101.333	61	78.6667	1848	2	0	11/30/1985	29	1	3	2	9/23/1988	26	1	3	2	4	2	1	1	1	1	1	1	0	0	0	0
27665	0	0	0	0	1	9	3	2	145.8	43.1	20.28	1	119	62	107	118	59	105	108	47	110	115	56	107.333	1823	1	1	8/15/1977	37	2	3	2	10/15/1979	35	2	3	2	3	1	1	1	1	1	1	1	0	0	0	0
27667	0	0	0	0	1	8	3	2	131.9	29.1	16.73	1	113	55	82	101	52	87	98	58	89	104	55	86	1646	1	1	2/16/1984	31	2	2	1	10/9/1986	29	1	2	1	4	2	1	1	4	2	1	1	0	0	0	0
27668	0	0	0	0	2	9	3	2	127.9	24.2	14.79	1	91	58	96	88	60	97	87	60	101	88.6667	59.3333	98	1442	2	0	1/30/1988	26	1	2	1	12/23/1989	25	1	2	1	3	1	1	1	1	1	0	0	0	0	0	0
27669	0	0	0	0	1	8	3	2	138.3	40.4	21.12	1	126	59	99	125	70	100	124	57	102	125	62	100.333	1992	2	0	12/31/1986	29	1	3	2	1/12/1987	28	1	3	2	2	1	1	1	1	1	1	1	0	0	0	0
27670	0	0	0	0	2	9	3	2	122.9	22.1	14.63	1	103	59	90	93	53	95	84	58	90	93.3333	56.6667	91.6667	1263	2	0	7/15/1983	31	2	3	2	7/15/1985	29	1	3	2	3	1	1	1	1	1	0	0	0	0	0	0
27671	1	2		1	1	8	3	2	142.7	44.3	21.75	1	110	60	96	114	66	97	113	65	97	112.333	63.6667	96.6667	2109	1	1	2/14/1984	31	2	2	1	8/17/1983	32	2	2	1	4	2	1	1	4	2	1	1	0	0	0	0
27674	1	2		1	1	9	3	2	136.6	35.7	19.13	1	115	68	100	118	69	102	117	70	102	116.667	69	101.333	2320	2	0	11/27/1989	25	1	3	2	4/10/1987	27	1	3	2	4	2	1	1	2	2	1	1	0	0	0	0
27676	0	0	0	0	1	9	3	2	136.4	29.7	15.96	1	93	51	79	94	47	85	94	52	89	93.6667	50	84.3333	1664	2	0	2/15/1983	31	2	3	2	10/15/1982	32	2	3	2	6	2	1	1	4	2	1	1	0	0	0	0
27677	0	0	0	0	2	9	3	2	137	27.9	14.86	1	105	45	98	104	57	105	101	57	107	103.333	53	103.333	2036	2	0	10/10/1978	36	2	3	2	2/15/1989	25	1	3	2	4	2	1	1	1	1	0	0	0	0	0	0
27678	0	0	0	0	2	8	3	2	131.7	28.4	16.37	1	98	52	78	92	51	83	95	47	82	95	50	81	1622	1	1	11/27/1985	30	2	3	2	3/19/1988	27	1	3	2	4	2	1	1	1	1	0	0	0	0	0	0
27679	1	2		1	1	8	3	2	120.1	25.2	17.47	1	113	60	97	105	65	101	108	62	105	108.667	62.3333	101	1806	2	0	1/5/1973	42	2	2	1	5/10/1986	29	1	2	1	3	1	1	1	1	1	0	0	0	0	0	0
27680	0	0	0	0	1	9	3	2	149.5	69.1	30.92	1	117	63	95	114	62	95	111	65	97	114	63.3333	95.6667	2278	1	1	1/21/1986	28	1	3	2	3/25/1980	34	2	3	2	4	2	1	1	2	2	1	1	0	0	0	0
27684	0	0	0	0	1	9	3	2	136.8	37.9	20.25	1	113	61	85	112	56	87	109	55	99	111.333	57.3333	90.3333	2176	1	1	1/15/1980	34	2	3	2	12/15/1985	29	1	3	2	5	2	1	1	1	1	0	0	0	0	0	0
27685	1	1	1		2	8	3	2	130.9	39.4	22.99	1	127	71	104	121	61	108	117	56	105	121.667	62.6667	105.667	1044	2	0	7/14/1984	31	2	2	1	1/5/1989	26	1	2	1	4	2	1	1	2	2	1	1	0	0	0	0
27686	0	0	0	0	2	9	3	2	139.2	33.6	17.34	1	103	69	84	103	60	80	100	60	84	102	63	82.6667	2096	2	0	5/6/1986	28	1	3	2	8/31/1989	25	1	2	1	5	2	1	1	1	1	0	0	0	0	0	0
27687	0	0	0	0	1	9	3	2	134.7	27.5	15.16	1	97	53	90	91	49	93	94	51	95	94	51	92.6667	2048	2	0	11/12/1975	39	2	3	2	12/27/1977	37	2	3	2	4	2	1	1	1	1	1	0	0	0	0	0
27688	0	0	0	0	1	8	3	2	147.1	37.8	17.47	1	101	54	78	106	55	70	96	48	77	101	52.3333	75	1000			10/26/1977	38	2	1	1	5/17/1983	32	2	1	1	4	2	1	1	1	1	1	1	0	0	0	0
27689	1	2		1	1	9	3	2	133.2	27.6	15.56	1	102	59	107	105	62	111	104	59	113	103.667	60	110.333	1765	1	1	2/15/1976	38	2	2	1	6/15/1977	37	2	1	1	3	1	1	1	2	2	0	0	0	0	0	0
27690	0	0	0	0	2	9	3	2	143.6	51.4	24.93	1	130	65	97	119	67	90	119	59	85	122.667	63.6667	90.6667	1890	1	1	3/15/1973	41	2	3	2	2/15/1974	40	2	3	2	2	1	1	1	1	1	0	0	0	0	0	0
27691	1	2		1	1	9	3	2	143.6	59.3	28.76	1	127	93	85	117	93	95	118	97	92	120.667	94.3333	90.6667	1753	2	0	1/12/1989	25	1	3	2	11/14/1989	25	1	2	1	2	1	1	1	2	2	1	0	0	0	0	0
27692	0	0	0	0	2	9	3	2	136.4	35.9	19.3	1	118	62	114	112	64	110	120	66	111	116.667	64	111.667	1727	1	1	1/18/1991	23	1	2	1	10/9/1989	25	1	2	1	3	1	1	1	4	2	1	1	0	0	0	0
27693	1	1	1		1	9	3	2	139.1	48.1	24.86	1	128	66	104	123	67	102	121	70	107	124	67.6667	104.333	1765	2	0	11/27/1986	28	1	3	2	1/13/1987	27	1	3	2	3	1	1	1	1	1	1	1	0	0	0	0
27694	0	0	0	0	2	8	3	2	133.4	27.2	15.28	1	108	55	73	101	45	72	87	47	81	98.6667	49	75.3333	1900	2	0	5/26/1985	30	2	2	1	6/27/1982	33	2	2	1	4	2	1	1	1	1	0	0	0	0	0	0
27695	0	0	0	0	1	8	3	2	135.8	37.2	20.17	1	106	61	86	113	62	91	106	58	94	108.333	60.3333	90.3333	2042	2	0	9/4/1985	30	2	3	2	3/14/1984	31	2	3	2	3	1	1	1	1	1	0	0	0	0	0	0
27696	0	0	0	0	2	8	3	2	138.9	41.2	21.35	1	125	75	86	113	68	94	120	70	96	119.333	71	92	1893	1	1	12/11/1988	27	1	2	1	7/3/1988	27	1	3	2	4	2	1	1	1	1	0	0	0	0	0	0
27697	0	0	0	0	1	9	3	2	143.8	59.5	28.77	1	129	73	114	123	68	109	121	66	112	124.333	69	111.667	2324	1	1	4/1/1987	27	1	2	1	4/30/1991	23	1	2	1	2	1	1	1	1	1	1	1	0	0	0	0
27698	0	0	0	0	2	9	3	2	136.9	29.5	15.74	1	106	59	108	97	57	107	96	53	107	99.6667	56.3333	107.333	1782	2	0	11/15/1985	29	1	3	2	12/15/1986	28	1	3	2	4	2	1	1	1	1	1	1	0	0	0	0
27699	1	2		1	1	9	3	2	144.2	41.6	20.01	1	109	62	102	106	53	94	110	59	92	108.333	58	96	2313			9/10/1988	26	1	3	2	12/29/1987	27	1	3	2	4	2	1	1	1	1	0	0	0	0	0	0
27700	1	2		1	1	8	3	2	131.6	24.9	14.38	1	101	60	98	98	54	100	97	55	105	98.6667	56.3333	101	1874	2	0	11/22/1988	27	1	2	1	9/27/1990	25	1	3	2	3	1	1	1	1	1	0	0	0	0	0	0
27701	1	1	1		2	9	3	2	137.7	39.9	21.04	1	112	59	86	111	65	99	117	63	88	113.333	62.3333	91	1954	1	1	10/4/1981	33	2	1	1	2/14/1985	29	1	1	1	3	1	1	1	1	1	1	1	0	0	0	0
27703	1	1	1		1	9	3	2	140.8	29.3	14.78	1	106	64	105	109	61	98	105	64	108	106.667	63	103.667	1884	2	0	12/15/1980	34	2	4	2	1/15/1985	29	1	3	2	5	2	1	1	1	1	0	0	0	0	0	0
27705	0	0	0	0	2	9	3	2	132.8	28.3	16.05	1	96	55	105	96	57	110	97	55	106	96.3333	55.6667	107	1240	2	0	10/5/1986	28	1	3	2	6/15/1985	29	1	3	2	5	2	1	1	3	2	0	0	0	0	0	0
27706	0	0	0	0	2	8	3	2	133.9	28.6	15.95	1	112	57	103	110	54	109	108	54	107	110	55	106.333	1353	1	1	8/15/1985	30	2	3	2	8/15/1987	28	1	4	2	5	2	1	1	1	1	0	0	0	0	0	0
27707	0	0	0	0	1	9	3	2	138.1	31.9	16.73	1	108	71	94	111	64	93	104	61	89	107.667	65.3333	92	2059	2	0	9/15/1979	35	2	3	2	9/15/1983	31	2	4	2	4	2	1	1	2	2	1	1	0	0	0	0
27709	1	1	1		1	9	3	2	148.3	58.2	26.46	1	117	64	102	114	58	108	109	56	81	113.333	59.3333	97	2060	1	1	11/16/1987	27	1	2	1	12/6/1988	26	1	3	2	4	2	1	1	2	2	1	0	0	0	0	0
27710	0	0	0	0	2	9	3	2	133.4	23.3	13.09	1	96	57	87	95	54	91	95	60	96	95.3333	57	91.3333	1947	2	0	8/12/1979	35	2	1	1	10/23/1986	28	1	1	1	1	1	1	1	1	1	0	0	0	0	0	0
27712	0	0	0	0	2	9	3	2	141.8	36.1	17.95	1	100	56	82	100	56	76	94	49	79	98	53.6667	79	1689	1	1	2/19/1985	29	1	2	1	1/30/1986	28	1	2	1	5	2	1	1	1	1	0	0	0	0	0	0
27713	0	0	0	0	1	9	3	2	136.2	25.1	13.53	1	99	56	76	96	51	78	92	52	80	95.6667	53	78	1783	1	1	3/6/1989	25	1	3	2	6/27/1988	26	1	3	2	4	2	1	1	4	2	1	0	0	0	0	0
27714	0	0	0	0	2	9	3	2	139.3	27.4	14.12	1	108	52	97	107	55	94	98	55	108	104.333	54	99.6667	1704	1	1	3/15/1979	35	2	2	1	5/17/1979	35	2	2	1	2	1	1	1	1	1	1	0	0	0	0	0
27715	0	0	0	0	2	9	3	2	137.5	26	13.75	1	105	60	94	94	57	95	96	59	104	98.3333	58.6667	97.6667	1411	1	1	3/15/1979	35	2	2	1	5/17/1979	35	2	2	1	2	1	1	1	1	1	1	0	0	0	0	0
27716	0	0	0	0	2	9	3	2	128.4	27.4	16.62	1	97	55	87	92	50	96	88	46	96	92.3333	50.3333	93	1593	1	1	2/3/1987	27	1	2	1	11/15/1987	27	1	2	1	3	1	1	1	1	1	0	0	0	0	0	0
27717	0	0	0	0	1	9	3	2	135.7	27.4	14.88											#DIV/0!	#DIV/0!	#DIV/0!	2091	1	1	1/20/1983	31	2	3	2	3/6/1986	28	1	3	2	4	2	1	1	1	1	0	0	0	0	0	0
27718	0	0	0	0	2	9	3	2	142.7	35.1	17.24	1	112	64	77	115	62	92	109	63	91	112	63	86.6667	1411	2	0	5/8/1989	25	1	3	2	2/20/1988	26	1	3	2	4	2	1	1	1	1	1	1	0	0	0	0
27719	0	0	0	0	1	9	3	2	144.7	35.6	17	1	97	58	102	93	44	106	102	59	92	97.3333	53.6667	100	2594	1	1	2/2/1987	27	1	1	1	10/2/1988	26	1	1	1	3	1	1	1	2	2	0	0	0	0	0	0
27721	0	0	0	0	2	8	3	2	134.5	25.5	14.1	1	87	55	104	88	55	107	85	56	105	86.6667	55.3333	105.333	1818	2	0	3/28/1979	36	2	3	2	5/6/1980	35	2	3	2	5	2	1	1	1	1	0	0	0	0	0	0
27722	0	0	0	0	1	8	3	2	137.4	34.9	18.49	1	113	62	98	110	56	96	102	48	102	108.333	55.3333	98.6667	1676	2	0	6/12/1984	31	2	3	2	4/6/1987	28	1	3	2	4	2	1	1	1	1	1	1	0	0	0	0
27723	1	2		1	1	8	3	2	133.1	30.5	17.22	1	112	61	93	104	60	99	99	58	101	105	59.6667	97.6667	1905	1	1	7/25/1980	35	2	1	1	2/10/1980	35	2	1	1	3	1	1	1	1	1	0	0	0	0	0	0
27724	0	0	0	0	2	8	3	2	129.8	26.2	15.55	1	91	47	88	85	51	91	83	46	85	86.3333	48	88	1352	1	1	5/5/1986	29	1	3	2	7/17/1986	29	1	3	2	4	2	1	1	1	1	1	1	0	0	0	0
27727	1	2		1	2	9	3	2	135.4	27.6	15.05	1	102	50	84	96	51	85	93	50	87	97	50.3333	85.3333	1558	1	1	10/30/1983	31	2	3	2	4/25/1989	25	1	2	1	2	1	1	1	2	2	1	0	0	1	1	0
27728	0	0	0	0	1	9	3	2	144.1	44.7	21.53	1	119	60	100	119	68	104	113	63	92	117	63.6667	98.6667	2352	1	1	10/22/1980	34	2	1	1	9/18/1978	36	2	1	1	3	1	1	1	1	1	0	0	0	0	0	0
27730	0	0	0	0	2	9	3	2	132.4	27.8	15.86	1	100	52	82	95	44	83	95	50	89	96.6667	48.6667	84.6667		2	0	9/28/1981	33	2	3	2	12/12/1983	31	2	3	2	4	2	1	1	2	2	0	0	0	0	0	0
27731	1	1	1		1	8	3	2	145.1	39.5	18.76	1	112	57	85	111	61	78	105	60	78	109.333	59.3333	80.3333	1844	2	0	2/15/1985	30	2	3	2	9/15/1987	28	1	3	2	2	1	1	1	1	1	0	0	0	0	0	0
27733	0	0	0	0	2	9	3	2	145.4	40.1	18.97	1	113	55	77	106	51	84	104	55	82	107.667	53.6667	81	1784	1	1	6/15/1982	32	2	3	2	4/15/1988	26	1	3	2	4	2	1	1	1	1	1	1	0	0	0	0
27734	0	0	0	0	1	9	3	2	144.2	33	15.87	1	103	55	75	100	46	76	110	54	80	104.333	51.6667	77	2380	1	1	4/2/1981	33	2	3	2	9/18/1982	32	2	3	2	5	2	1	1	1	1	0	0	0	0	0	0
27735	0	0	0	0	1	9	3	2	143	39.7	19.41	1	107	54	83	108	59	85	96	54	81	103.667	55.6667	83	1826	1	1	2/25/1988	26	1	3	2	4/23/1987	27	1	3	2	6	2	1	1	1	1	0	0	0	0	0	0
27736	0	0	0	0	2	9	3	2	146	42.8	20.08	1	95	55	102	88	53	98	95	53	95	92.6667	53.6667	98.3333	1709	2	0	1/14/1979	35	2	1	1	12/15/1987	27	1	2	1	2	1	1	1	1	1	0	0	0	0	0	0
27737	0	0	0	0	2	8	3	2	146.2	55.2	25.83	1	133	60	96	137	60	94	132	55	95	134	58.3333	95	2566	2	0	3/26/1983	32	2	3	2	3/18/1984	31	2	3	2	5	2	1	1	1	1	1	0	0	0	0	0
27738	1	1	1		1	8	3	2	132.3	31.9	18.23	1	116	53	66	109	51	68	102	52		109	52	67	1715	1	1	1/6/1992	23	1	2	1	1/15/1990	25	1	3	2	4	2	1	1	2	2	1	1	0	0	0	0
27739	1	2		1	1	9	3	2	141.9	29.2	14.5	1	112	58	96	107	65	101	93	45	99	104	56	98.6667	2375			11/6/1990	24	1	2	1	4/11/1990	24	1	3	2	4	2	1	1	4	2	0	0	0	0	0	0
27740	0	0	0	0	2	9	3	2	133.4	38.4	21.58	1	105	58	83	101	60	86	125	73	71	110.333	63.6667	80	2052			1/6/1989	25	1	1	1	9/25/1990	24	1	2	1	2	1	1	1	3	2	0	0	0	0	0	0
27741	0	0	0	0	1	9	3	2	137.6	29.5	15.58	1	117	60	89	107	60	94	107	58	93	110.333	59.3333	92	1628	2	0	12/21/1987	27	1	3	2	4/11/1988	26	1	3	2	6	2	1	1	2	2	1	1	0	0	0	0
27742	0	0	0	0	2	8	3	2	132.6	24.8	14.1	1	103	55	89	105	54	91	97	50	90	101.667	53	90	1964	1	1	10/28/1974	41	2	3	2	12/28/1979	36	2	3	2	2	1	1	1	1	1	1	0	0	0	0	0
27743	0	0	0	0	2	9	3	2	141.9	31.8	15.79	1	108	61	99	116	58	92	105	59	112	109.667	59.3333	101	1806	2	0	2/2/1988	26	1	2	1	8/2/1983	31	2	2	1	2	1	1	1	1	1	0	0	0	0	0	0
27744	0	0	0	0	1	8	3	2	141.1	33.7	16.93	1	114	60	96	109	61	87	108	59	89	110.333	60	90.6667	2108			6/15/1980	35	2	2	1	12/16/1976	39	2	2	1	5	2	1	1	1	1	0	0	0	0	0	0
27746	0	0	0	0	1	9	3	2	140	48.3	24.64	1	111	75	95	117	94	75	102	61	87	110	76.6667	85.6667	2359	2	0	10/23/1984	30	2	3	2	2/3/1987	27	1	3	2	5	2	1	1	1	1	1	1	0	0	0	0
27747	0	0	0	0	1	9	3	2	140	43.8	22.35	1	126	67	94	120	68	93	115	63	95	120.333	66	94	2454	1		10/2/1979	35	2	2	1	6/3/1981	33	2	2	1	3	1	1	1	1	1	0	0	0	0	0	0
27748	0	0	0	0	1	9	3	2	133.3	32.9	18.52	1	127	73	84	129	68	74	122	77	81	126	72.6667	79.6667	1951	1	1	9/26/1976	38	2	3	2	8/28/1987	27	1	4	2	6	2	1	1	1	1	0	0	0	0	0	0
27749	0	0	0	0	1	8	3	2	142.1	58.7	29.07	1	109	89	99	92	56	89	96	47	87	99	64	91.6667	2133	2	0	5/17/1978	37	2	2	1	4/15/1975	40	2	2	1	4	2	1	1	1	1	0	0	0	0	0	0
27750	1	1	1		2	9	3	2	128.3	22.9	13.91	1	98	49	105	88	41	94	86	39	97	90.6667	43	98.6667	1321	1	1	8/15/1988	26	1	4	2	4/6/1988	26	1	3	2	5	2	1	1	1	1	1	0	1	2	1	0
27751	1	1	1		2	9	3	2	129.2	23.7	14.2	1	89	48	104	95	46	109	84	41	99	89.3333	45	104	1257	1	1	8/15/1988	26	1	4	2	4/6/1988	26	1	3	2	4	2	1	1	1	1	1	0	1	2	1	0
27752	0	0	0	0	1	9	3	2	143	48.4	23.67	1	132	84	82	134	82	87	132	76	91	132.667	80.6667	86.6667	2297	1	1	2/17/1985	29	1	1	1	10/21/1983	31	2	2	1	4	2	1	1	1	1	0	0	0	0	0	0
27753	0	0	0	0	1	9	3	2	130.8	27.5	16.07	1	117	60	98	115	64	102	118	58	105	116.667	60.6667	101.667	1045	1	1	9/15/1982	32	2	3	2	6/15/1983	31	2	3	2	3	1	1	1	1	1	1	1	0	0	0	0
27754	1	2		1	2	9	3	2	139.3	48.3	24.89	1	93	52	76	91	59	86	93	45	81	92.3333	52	81	1827	1	1	10/16/1987	27	1	3	2	2/23/1986	28	1	3	2	5	2	1	1	1	1	1	0	0	0	0	0
27755	0	0	0	0	1	9	3	2	135.4	30.5	16.64	1	120	77	94	116	72	90	116	70	95	117.333	73	93	1628	2	0	8/10/1983	31	2			10/21/1983	31	2	3	2	4	2	1	1	1	1	0	0	0	0	0	0
27756	1	2		1	1	9	3	2	138.3	42.8	22.38	1	109	54	72	104	54	79	105	55	79	106	54.3333	76.6667	2274	1	1	9/15/1981	33	2	3	2	7/15/1983	31	2	3	2	4	2	1	1	1	1	0	0	0	0	0	0
27757	0	0	0	0	2	9	3	2	129.3	24.5	14.65	1	93	49	97	93	50	96	93	50	101	93	49.6667	98	2024	1	1	7/26/1987	27	1	2	1	12/28/1989	25	1	2	1	4	2	1	1	1	1	0	0	0	0	0	0
27758	0	0	0	0	2	9	3	2	141.8	40.7	20.24	1	115	56	73	94	71	68	116	44	65	108.333	57	68.6667	1896	1	1	7/17/1989	25	1	2	1	10/1/1989	25	1	1	1	2	1	1	1	2	2	0	0	0	0	0	0
27759	1	2		1	2	8	3	2	143.9	30.3	14.63	1	98	50	79	100	54	81	102	56	97	100	53.3333	85.6667	2352	2	0	1/7/1991	24	1	2	1	10/18/1992	23	1	3	2	5	2	1	1	2	2	1	1	0	0	0	0
27760	0	0	0	0	1	8	3	2	137.3	30.8	16.34	1	106	51	85	99	62	92	106	59	93	103.667	57.3333	90	2147	1	1	11/21/1985	30	2	1	1	9/23/1987	28	1	1	1	5	2	1	1	1	1	1	1	0	0	0	0
27761	0	0	0	0	2	9	3	2	134.5	32.9	18.19	1	103	60	83	92	53	84	102	58	86	99	57	84.3333	1754	2	0	2/5/1986	28	1	3	2	9/3/1987	27	1	3	2	4	2	1	1	1	1	0	0	0	0	0	0
27762	1	2		1	2	9	3	2	133.4	31	17.42	1	108	61	73	97	50	71	102	47	76	102.333	52.6667	73.3333	1331			6/12/1987	27	1	3	2	10/4/1988	26	1	3	2	5	2	1	1	1	1	0	0	0	0	0	0
27763	1	2		1	2	9	3	2	143.7	32.8	15.88	1	98	54	78	101	51	83	96	51	99	98.3333	52	86.6667	1725	2	0	9/28/1987	27	1	3	2	10/10/1984	30	2	3	2	4	2	1	1	1	1	0	0	0	0	0	0
27764	0	0	0	0	1	8	3	2	132.1	26.1	14.96	1	93	53	98	98	55	97	93	51	93	94.6667	53	96	2222	1	1	1/2/1986	29	1	1	1	9/13/1988	27	1	3	2	3	1	1	1	1	1	0	0	0	0	0	0
27765	1	2		1	1	8	3	2	136.4	36.5	19.62	1	119	56	93	127	69	95	116	66	95	120.667	63.6667	94.3333	2034	2	0	1/27/1984	31	2	3	2	8/2/1984	31	2	3	2	4	2	1	1	3	2	0	0	0	0	0	0
27766	0	0	0	0	2	9	3	2	135.2	34.9	19.09		125	71	97	123	71	98	129	72	98	125.667	71.3333	97.6667	1805	2	0	11/8/1980	34	2	1	1	7/27/1979	35	2	1	1	3	1	1	1	1	1	1	1	0	0	0	0
27767	0	0	0	0	1	9	3	2	132	28.4	16.3	1	112	72	86	108	59	87	105	61	92	108.333	64	88.3333	1310	2	0	12/29/1989	25	1	1	1	1/2/1987	27	1	2	1	3	1	2	1	1	1	1	0	0	0	0	0
27768	0	0	0	0	2	9	3	2	143.6	41	19.88	1	109	60	99	103	57	100	102	59	106	104.667	58.6667	101.667	1409	2	0	5/31/1986	28	1			5/7/1985	29	1			5	2	1	1	1	1	0	0	0	0	0	0
27769	0	0	0	0	2	8	3	2	137.4	38.7	20.5	1	112	65	103	109	62	101	105	58	103	108.667	61.6667	102.333	1995	1	1	4/15/1982	33	2	2	1	10/15/1982	33	2	2	1	4	2	1	1	3	2	0	0	0	0	0	0
27770	0	0	0	0	1	8	3	2	124.8	31.7	20.35	1	108	54	93	105	55	94	109	53	98	107.333	54	95	1725	1	2	11/15/1988	27	1	3	2	11/11/1991	24	1	1	1	4	2	1	1	1	1	0	0	0	0	0	0
27771	1	2		1	1	9	3	2	147.6	46.5	21.34	1	118	65	97	109	60	96	114	60	100	113.667	61.6667	97.6667	2346	1	1	4/5/1992	22	1	3	2	8/5/1995	19	1	3	2	4	2	1	1	1	1	0	0	0	0	0	0
27772	0	0	0	0	1	9	3	2	132.1	29.6	16.96	1	104	55	82	99	54	93	99	54	98	100.667	54.3333	91	1298	1	2	1/1/1984	30	2	4	2	5/20/1986	28	1	4	2	3	1	1	1	1	1	0	0	0	0	0	0
27773	0	0	0	0	1	9	3	2	129.5	27.7	16.52	1	95	54	90	102	58	91	112	65	94	103	59	91.6667	1028	1	2	1/1/1984	30	2	4	2	5/20/1986	28	1	4	2	3	1	1	1	1	1	0	0	0	0	0	0
27774	0	0	0	0	1	9	3	2	124.5	22	14.19	1	93	52	87	92	50	87	93	47	88	92.6667	49.6667	87.3333	1304	1	2	1/1/1984	30	2	4	2	5/20/1986	28	1	4	2	3	1	1	1	1	1	0	0	0	0	0	0
27775	1	2		1	1	9	3	2	140.4	40	20.29	1	121	56	98	112	51	105	115	57	103	116	54.6667	102	1805	2	0	9/14/1972	42	2	2	1	5/16/1990	24	1	2	1	3	1	1	1	4	2	0	0	0	0	0	0
27776	0	0	0	0	2	9	3	2	134.9	31	17.03	1	111	59	84	114	55	87	114	58	91	113	57.3333	87.3333	1405	1	2	12/5/1989	25	1	1	1	6/16/1990	24	1	1	1	3	1	1	1	2	2	0	0	0	0	0	0
27778	0	0	0	0	1	8	3	2	131.5	26.4	15.27	1	102	50	77	87	58	80	104	47	79	97.6667	51.6667	78.6667	1961	1	1	11/21/1985	30	2	1	1	9/23/1987	28	1	1	1	5	2	1	1	1	1	1	1	0	0	0	0
27779	0	0	0	0	1	9	3	2	136.9	27.7	14.78	1	106	67	102	113	65	105	112	68	111	110.333	66.6667	106	2175	1	1	12/15/1985	29	1	2	1	12/15/1985	29	1	2	1	2	1	1	1	1	1	0	0	0	0	0	0
27780	0	0	0	0	1	9	3	2	137.6	32.8	17.32	1	123	66	107	114	73	109	117	68	108	118	69	108	1648			10/16/1979	35	2	2	1	4/24/1971	43	2	1	1	5	2	1	1	1	1	0	0	0	0	0	0
27782	0	0	0	0	2	9	3	2	135.5	30.3	16.5	1	100	58	105	97	55	112	89	53	101	95.3333	55.3333	106	1363	1	1	11/27/1981	33	2	3	2	9/3/1985	29	1	1	1	2	1	1	1	1	1	1	1	0	0	0	0
27783	0	0	0	0	2	9	3	2	143.6	44.3	21.48	1	112	73	108	109	66	103	111	57	103	110.667	65.3333	104.667	1614	1	1	11/27/1981	33	2	3	2	9/3/1985	29	1	1	1	2	1	1	1	1	1	1	1	0	0	0	0
27784	0	0	0	0	2	9	3	2	132	28.3	16.24	1	112	64	92	103	60	94	105	65	104	106.667	63	96.6667	1484	2	0	12/3/1981	33	2	2	1	9/11/1981	33	2	2	1	2	1	1	1	1	1	1	1	0	0	0	0
27786	1	2		1	1	9	3	2	135.3	29	15.84	1	112	41	81	103	50	82	93	45	89	102.667	45.3333	84	1798	1	1	11/4/1989	25	1	3	2	9/8/1989	25	1	3	2	4	2	1	1	2	2	1	1	0	0	0	0
27787	1	1	1		1	9	3	2	139.2	48.4	24.98	1	122	77	91	119	65	99	120	62	93	120.333	68	94.3333	2108	1	1	12/20/1989	25	1	2	1	7/14/1990	24	1	2	1	3	1	1	1	3	2	1	1	1	2	1	0
27788	0	0	0	0	2	9	3	2	141.7	42	20.92	1	115	66	129	109	65	117	112	55	118	112	62	121.333	1901	2	0	7/15/1979	35	2	3	2	3/15/1985	29	1	3	2	5	2	1	1	1	1	0	0	0	0	0	0
27789	0	0	0	0	1	9	3	2	154.9	41	17.09	1	113	60	90	102	59	95	109	58	93	108	59	92.6667	2389	1	1	12/15/1981	33	2	4	2	11/15/1983	31	2	3	2	5	2	1	1	1	1	1	1	0	0	0	0
27790	0	0	0	0	2	9	3	2	143.8	38.4	18.57	1	120	67	76	116	59	106	113	61	89	116.333	62.3333	90.3333	1888	1	1	11/15/1977	37	2	3	2	12/15/1985	29	1	3	2	4	2	1	1	1	1	0	0	0	0	0	0
27791	0	0	0	0	1	9	3	2	145.1	47.9	22.75	1	113	52	100	106	56	97	106	54	99	108.333	54	98.6667	1828	2	0	10/17/1987	27	1	2	1	1/9/1987	27	1	2	1	3	1	1	1	4	2	1	1	0	0	0	0
27792	1	2		1	1	9	3	2	136.8	39.5	21.11	1	107	59	96	102	53	104	102	51	94	103.667	54.3333	98	1585	1		12/13/1983	31	2	2	1	3/21/1985	29	1	3	2	4	2	1	1	1	1	1	1	0	0	0	0
27793	1	2		1	1	8	3	2	139	43.5	22.51	1	117	48	92	93	47	94	116	46	93	108.667	47	93	2218	2	0	4/12/1983	32	2	1	1	9/25/1991	24	1	2	1	4	2	1	1	2	2	1	1	0	0	0	0
27794	1	2		1	2	9	3	2	144	49.2	23.73	1	124	65	87	106	58	89	114	53	91	114.667	58.6667	89	2395	2	0	7/3/1988	26	1	3	2	9/23/1987	27	1	3	2	4	2	1	1	1	1	1	0	0	1	0	0
27795	1	1	1		1	9	3	2	134.1	34.3	19.07	1	110	56	107	100	51	106	99	49	100	103	52	104.333	1888	1	1	7/9/1986	28	1			1/21/1982	32	2			4	2	1	1	1	1	1	0	1	2	1	1
27796	1	1	1		1	9	3	2	138	33.4	17.54	1	107	54	86	102	48	89	106	54	94	105	52	89.6667	2131	2	0	8/22/1987	27	1	3	2	4/13/1989	25	1	3	2	4	2	1	1	1	1	1	0	0	0	0	0
27797	1	2		1	2	9	3	2	142	37.5	18.6	1	98	45	92	96	41	103	103	46	98	99	44	97.6667	2801	1	3	1/15/1983	31	2	4	2	8/15/1987	27	1	3	2	4	2	1	1	1	1	1	1	0	0	0	0
27798	1	1	1		1	9	3	2	139.4	44.3	22.8	1	119	66	92	108	64	101	111	62	95	112.667	64	96	1980	1	1	11/2/1989	25	1	2	1	2/22/1988	26	1	2	1	4	2	1	1	1	1	1	1	0	0	0	0
27799	0	0	0	0	2	8	3	2	149.1	39.6	17.81	1	95	63	122	101	62	124	118	54	122	104.667	59.6667	122.667	2651	2	0	5/18/1988	27	1	3	2	12/15/1987	28	1	3	2	6	2	1	1	1	1	1	0	0	0	0	0
27800	0	0	0	0	1	9	3	2	134.1	31.7	17.63	1	115	70	102	113	70	106	116	60	97	114.667	66.6667	101.667		2	0	8/1/1985	29	1	2	1	11/12/1987	27	1	2	1	4	2	1	1	1	1	0	0	0	0	0	0
27801	0	0	0	0	2	8	3	2	145.3	38.4	18.19	1	104	62	80	101	56	89	102	60	90	102.333	59.3333	86.3333	2388	1	1	11/15/1989	26	1	2	1	6/15/1989	26	1	2	1	3	1	1	1	1	1	0	0	0	0	0	0
27802	1	2		1	1	8	3	2	146.7	51.9	24.12	1	117	61	87	121	61	88	119	57	89	119	59.6667	88	2419	2	0	10/9/1990	25	1	2	1	9/7/1991	24	1	2	1	4	2	1	1	2	2	1	1	0	0	0	0
27808	0	0	0	0	1	9	3	2	138.3	30.8	16.1	1	97	58	91	110	51	97	93	46	98	100	51.6667	95.3333	2020	1	1	2/27/1989	25	1	2	1	3/25/1988	26	1	2	1	4	2	1	1	4	2	0	0	0	0	0	0
27809	1	1	1		1	8	3	2	133.4	26.3	14.78	1	96	57	119	97	56	120	95	49	124	96	54	121	1448	1	2	10/15/1981	34	2	3	2	11/15/1987	28	1	3	2	5	2	1	1	1	1	1	0	1	3	1	1
27811	0	0	0	0	2	9	3	2	126.7	27.1	16.88	1	111	62	97	112	60	93	109	59	101	110.667	60.3333	97	1933	1	1	5/6/1988	26	1	2	1	6/11/1987	27	1	3	2	4	2	1	1	1	1	0	0	0	0	0	0
27812	1	2		1	2	8	3	2	129.3	27.1	16.21	1	117	52	92	103	53	88	106	51	93	108.667	52	91	1838	1	3	4/17/1985	30	2	2	1	10/8/1989	26	1	2	1	5	2	1	1	1	1	0	0	0	0	0	0
27813	0	0	0	0	1	9	3	2	148.2	67.7	30.82	1	129	79	106	131	75	103	125	74	104	128.333	76	104.333	4791	1	2	8/15/1984	30	2	2	1	9/9/1986	28	1	2	1	6	2	1	1	1	1	0	0	0	0	0	0
27814	0	0	0	0	1	9	3	2	141.2	38.4	19.26	1	116	54	94	120	61	93	114	55	96	116.667	56.6667	94.3333	2005	1	1	7/8/1969	45	2	3	2	3/27/1985	29	1	3	2	4	2	1	1	1	1	1	1	0	0	0	0
27815	0	0	0	0	2	9	3	2	133.9	28.4	15.84	1	113	55	86	106	59	87	99	53	93	106	55.6667	88.6667	1921	1	1	7/17/1986	28	1	2	1	2/10/1986	28	1	3	2	5	2	1	1	4	2	0	0	0	0	0	0
27816	0	0	0	0	2	9	3	2	132.5	25.6	14.58	1	97	69	88	94	59	92	92	61	95	94.3333	63	91.6667	1755	1	1	8/17/1986	28	1	2	1	2/10/1986	28	1	3	2	5	2	1	1	4	2	0	0	0	0	0	0
27818	0	0	0	0	1	9	3	2	142.6	42	20.65	1	113	50	66	115	47	67	112	49	70	113.333	48.6667	67.6667	2684	1	1	3/2/1980	34	2	3	2	3/29/1987	27	1	3	2	6	2	1	1	1	1	1	0	0	0	0	0
27820	0	0	0	0	2	9	3	2	139.7	37.2	19.06	1	116	57	82	107	56	80	109	58	88	110.667	57	83.3333	1840	1	1	10/29/1986	28	1	3	2	2/5/1988	26	1	3	2	5	2	1	1	1	1	1	1	0	0	0	0
27821	0	0	0	0	1	9	3	2	148.1	61.3	27.95	1	114	65	89	118	72	100	117	66	91	116.333	67.6667	93.3333	2448	1	3	4/20/1974	40	2	1	1	10/18/1973	41	2	1	1	3	1	1	1	1	1	0	0	0	0	0	0
27823	1	2		1	1	10	4	2	142.5	65	32.01	1	123	82	91	126	70	95	115	76	99	121.333	76	95	2349	2	0	7/10/1988	25	1	3	2	5/8/1987	26	1	2	1	4	2	1	1	4	2	0	0	0	0	0	0
27825	0	0	0	0	2	9	4	2	137.3	27.5	14.59	1	102	56	95	100	56	92	94	54	90	98.6667	55.3333	92.3333	2097	1	1	12/17/1988	26	1	3	2	7/20/1989	25	1	3	2	4	2	1	1	1	1	0	0	0	0	0	0
27826	0	0	0	0	2	10	4	2	146.8	57.4	26.64	1	113	71	109	108	60	106	107	59	109	109.333	63.3333	108	2219	1	1	6/23/1987	26	1	2	1	12/10/1990	23	1	2	1	2	1	1	1	1	1	1	1	0	0	0	0
27827	1	1	1		1	10	4	2	139.8	42.5	21.75	1	110	66	102	114	69	106	109	64	108	111	66.3333	105.333	2346	2	0	11/21/1987	26	1	3	2	11/24/1987	26	1	3	2	4	2	1	1	2	2	1	0	0	0	0	0
27828	0	0	0	0	1	9	4	2	137.2	27.6	14.66	1	100	48	75	94	47	80	100	51	83	98	48.6667	79.3333	2229			7/19/1988	26	1	1	1	1/16/1987	27	1	2	1	4	2					0	0	0	0	0	0
27829	1	2		1	1	10	4	2	140.3	38.4	19.51	1	124	76	104	123	66	100	119	70	106	122	70.6667	103.333	2227	2	0	10/28/1981	32	2	1	1	10/12/1982	31	2	1	1	3	1	1	1	1	1	0	0	0	0	0	0
27830	1	2		1	1	9	4	2	133.2	39.7	22.38	1	106	63	99	107	68	101	106	66	103	106.333	65.6667	101	2229	2	0	2/4/1989	25	1	1	1	10/4/1990	24	1	1	1	3	1	1	1	1	1	1	1	0	0	0	0
27831	0	0	0	0	2	9	4	2	145.5	35.7	16.86	1	99	51	89	91	53	89	91	46	86	93.6667	50	88	1939	2	0	3/23/1985	29	1	2	1	3/5/1987	27	1	2	1	3	1	1	1	1	1	1	0	0	0	0	0
27832	1	2		1	2	9	4	2	146.4	35.1	16.38	1	100	52	65	95	52	68	96	51	71	97	51.6667	68	1705	1	1	3/18/1989	25	1	2	1	12/24/1988	26	1	2	1	3	1	1	1	1	1	0	0	0	0	0	0
27833	0	0	0	0	2	9	4	2	145.8	69.2	32.55	1	111	71	101	113	64	102	100	69	108	108	68	103.667	1622	1	1	8/17/1989	25	1	2	1	11/29/1989	25	1	2	1	1	1	1	1	1	1	0	0	0	0	0	0
27834	1	2		1	1	10	4	2	143.4	49	23.83	1	114	67	90	108	64	93	110	61	91	110.667	64	91.3333	2171	2	0	2/15/1983	30	2	3	2	2/15/1983	30	2	3	2	3	1	1	1	2	2	0	0	0	0	0	0
27835	0	0	0	0	1	10	4	2	148.3	34.2	15.55	1	105	55	75	104	45	73	105	50	78	104.667	50	75.3333	618	2	0	11/7/1981	32	2	3	2	7/9/1983	30	2	3	2	4	2	1	1	1	1	1	1	0	0	0	0
27836	0	0	0	0	2	10	4	2	146.7	31.6	14.68	1	118	71	107	113	63	101	100	61	99	110.333	65	102.333	1763	2	0	9/25/1988	25	1	2	1	10/22/1988	25	1	3	2	3	1	1	1	1	1	0	0	0	0	0	0
27837	0	0	0	0	2	10	4	2	154.4	82.6	34.65	1	126	74	78	125	70	79	130	71	77	127	71.6667	78	3035	1	1	10/2/1984	29	1	1	1	11/10/1981	32	2	1	1	4	2	1	1	3	2	0	0	0	0	0	0
27838	1	1	1		1	10	4	2	134.6	51.3	28.32	1	117	70	115	126	64	113	116	68	116	119.667	67.3333	114.667	1852	1	1	1/7/1976	37	2	1	1	3/20/1976	37	2	1	1	2	1	1	1	1	1	0	0	0	0	0	0
27839	1	1	1		1	9	4	2	149.1	70.3	31.62	1	125	67	82	124	70	89	127	65	88	125.333	67.3333	86.3333	2901	1	1	3/16/1987	27	1	3	2	5/14/1987	27	1	3	2	4	2	1	1	1	1	1	1	0	0	0	0
27841	0	0	0	0	2	9	4	2	140.1	40.4	20.58	1	110	59	100	104	47	101	98	52	103	104	52.6667	101.333	1651	1	1	11/25/1982	32	2	2	1	12/28/1983	31	2	2	1	1	1	1	1	1	1	0	0	0	0	0	0
27842	1	2		1	2	10	4	2	165.1	45.2	16.58	1	89	52	90	81	47	79	87	50	101	85.6667	49.6667	90	2208	1	1	2/10/1980	33	2	2	1	11/15/1985	28	1	2	1	3	1	1	1	1	1	1	1	0	1	0	0
27843	0	0	0	0	1	9	4	2	133.8	27.2	15.19	1	95	60	90	96	58	95	97	57	99	96	58.3333	94.6667	1520	2	0	12/6/1989	25	1	3	2	3/12/1989	25	1	3	2	6	2	1	1	1	1	1	1	0	0	0	0
27844	0	0	0	0	2	10	4	2	164.3	44.8	16.6	1	111	60	112	109	54	108	110	51	114	110	55	111.333	2741	2	0	7/5/1986	27	1	3	2	6/23/1985	28	1	3	2	5	2	1	1	4	2	1	0	0	0	0	0
27845	0	0	0	0	1	9	4	2	146.8	50.5	23.43	1	111	65	104	113	66	102	112	62	103	112	64.3333	103	2161	1	1	11/7/1986	28	1	2	1	3/26/1987	27	1	3	2	4	2	1	1	2	2	0	0	0	0	0	0
27846	1	2		1	1	10	4	2	143.1	43.9	21.44	1	122	70	110	114	70	109	120	64	100	118.667	68	106.333	2228	1	1	9/25/1979	34	2	2	1	11/6/1986	27	1	2	1	6	2	1	1	1	1	1	1	0	3	1	0
27847	1	2		1	2	10	4	2	145	58.5	27.82	1	112	65	99	112	68	102	105	53	100	109.667	62	100.333	2126	2	0	10/27/1990	23	1	2	1	9/17/1986	27	1	2	1	6	2	1	1	1	1	0	0	0	0	0	0
27848	0	0	0	0	1	10	4	2	154.3	58	24.36	1	131	77	120	129	78	122	125	71	119	128.333	75.3333	120.333	2887	1	1	8/14/1987	26	1	3	2	2/8/1991	22	1	3	2	3	1					0	0	0	0	0	0
27849	0	0	0	0	2	9	4	2	130.4	23.3	13.7	1	84	46	95	86	47	94	80	40	96	83.3333	44.3333	95	1757	2	0	5/9/1976	38	2	2	1	4/8/1977	37	2	3	2	4	2	1	1	2	2	0	0	0	0	0	0
27850	0	0	0	0	1	10	4	2	145.9	56.7	26.64	1	131	76	99	133	75	104	123	68	101	129	73	101.333	2586	2	0	1/15/1978	35	2	2	1	8/15/1981	32	2	3	2	4	2	1	1	4	2	0	0	0	0	0	0
27852	0	0	0	0	1	10	4	2	142.2	35.1	17.36	1	104	67	88	104	65	94	108	64	99	105.333	65.3333	93.6667	2371	2	0	5/11/1976	37	2	3	2	4/26/1978	35	2	3	2	5	2	1	1	1	1	0	0	0	0	0	0
27853	0	0	0	0	1	10	4	2	138.6	39.1	20.35	1	96	57	78	91	44	79	89	50	84	92	50.3333	80.3333	2368	1	1	2/27/1986	27	1	2	1	12/15/1987	26	1	3	2	5	2	1	1	1	1	0	0	0	0	0	0
27854	0	0	0	0	2	10	4	2	151	42.2	18.51	1	104	69	124	103	67	130	99	70	128	102	68.6667	127.333	2167	2	0	9/30/1980	33	2	2	1	10/20/1978	35	2	2	1	2	1	1	1	1	1	0	0	0	0	0	0
27856	0	0	0	0	2	10	4	2	136.8	25.5	13.63	1	96	58	99	96	64	105	89	58	93	93.6667	60	99	9999	1	1	5/20/1987	26	1	1	1	8/15/1988	25	1	1	1	4	2	1	1	1	1	0	0	0	0	0	0
27857	0	0	0	0	2	10	4	2	156.1	52.8	21.67	1	104	57	88	104	57	85	104	54	83	104	56	85.3333	2632	1	1	7/18/1974	39	2	1	1	12/8/1972	41	2	1	1	1	1	1	1	1	1	0	0	0	0	0	0
27858	0	0	0	0	1	10	4	2	145.1	31.9	15.15	1	110	57	80	106	55	81	106	50	87	107.333	54	82.6667	1805	1	1	2/9/1987	26	1	2	1	9/5/1987	26	1	3	2	3	1	1	1	1	1	0	0	0	0	0	0
27859	0	0	0	0	2	10	4	2	136.7	36.9	19.75	1	87	46	79	86	46	77	92	39	85	88.3333	43.6667	80.3333	1713	1	1	2/17/1987	26	1	3	2	2/28/1987	26	1	2	1	3	1	1	1	1	1	0	0	0	0	0	0
27860	0	0	0	0	2	10	4	2	151.3	34.6	15.11	1	92	78	95	106	58	100	95	55	102	97.6667	63.6667	99	2068	2	0	3/8/1990	23	1	2	1	6/29/1990	23	1	3	2	5	2	1	1	1	1	1	1	0	0	0	0
27861	0	0	0	0	2	10	4	2	156.8	70	28.47	1	124	74	113	113	67	109	126	73	116	121	71.3333	112.667	2747	2	0	6/19/1982	31	2	2	1	9/27/1986	27	1	3	2	3	1	1	1	1	1	1	1	0	0	0	0
27862	1	2		1	1	10	4	2	157.6	54.8	22.06	1	113	59	74	109	67	83	94	58	68	105.333	61.3333	75	2379	1	1	9/14/1983	30	2	2	1	3/12/1986	27	1	2	1	4	2		1	1	1	1	1	0	0	0	0
27863	1	2		1	2	10	4	2	143	50.6	24.74	1	113	58	85	104	55	92	107	64	92	108	59	89.6667	1642	2	0	3/27/1982	31	2	2	1	4/4/1985	28	1	1	1	3	1	1	1	1	1	0	0	0	0	0	0
27864	1	2		1	1	9	4	2	148.2	57.4	26.13	1	121	71	107	118	69	109	118	67	108	119	69	108	2958	1	1	4/10/1983	31	2	3	2	3/14/1983	31	2	2	1	4	2	1	1	1	1	0	0	0	0	0	0
27865	0	0	0	0	2	10	4	2	153.6	43.7	18.52	1	102	56	83	105	59	79	102	57	80	103	57.3333	80.6667	1932	2	0	12/15/1983	30	2	3	2	11/15/1984	29	1	3	2	5	2	1	1	1	1	1	1	0	0	0	0
27866	1	2		1	1	10	4	2	143.4	32.7	15.9	1	101	54	83	106	47	76	103	48	75	103.333	49.6667	78	2276	2	0	8/15/1983	30	2	3	2	1/15/1985	28	1	3	2	5	2	1	1	1	1	0	0	0	1	1	0
27867	0	0	0	0	2	10	4	2	147.5	40.6	18.66	1	94	45	99	92	49	94	91	48	92	92.3333	47.3333	95	1568	1	1	10/10/1987	26	1	2	1	9/4/1991	22	1	2	1	2	1	1	1	1	1	0	0	0	0	0	0
27868	0	0	0	0	1	10	4	2	142.6	56.2	27.64	1	126	62	91	119	51	93	124	47	93	123	53.3333	92.3333	2204	1	1	1/30/1982	31	2	2	1	2/21/1982	31	2	3	2	3	1	1	1	2	2	0	0	0	0	0	0
27869	0	0	0	0	1	9	4	2	148.5	59.3	26.89	1	140	69	94	126	75	94	125	89	95	130.333	77.6667	94.3333	1713	1	1	9/3/1987	27	1	2	1	3/15/1986	28	1	2	1	3	1	1	1	1	1	0	0	0	0	0	0
27871	0	0	0	0	2	10	4	2	149.8	46.7	20.81	1	109	59	101	105	57	101	104	53	106	106	56.3333	102.667	1992	1	1	5/3/1983	30	2	3	2	1/4/1987	26	1	3	2	3	1	1	1	2	2	0	0	0	0	0	0
27872	0	0	0	0	2	10	4	2	150.9	38.4	16.86	1	96	51	96	90	47	88	89	48	90	91.6667	48.6667	91.3333	2703	1	1	8/24/1987	26	1	3	2	12/3/1986	27	1	3	2	3	1	1	1	1	1	1	1	0	0	0	0
27873	0	0	0	0	1	10	4	2	148.5	73.4	33.28	1	126	51	105	118	83	109	125	81	110	123	71.6667	108	2495	1	1	9/18/1982	31	2	2	1	11/11/1986	27	1	3	2	2	1	1	1	2	2	0	0	0	0	0	0
27874	0	0	0	0	1	9	4	2	141.8	31.3	15.57	1	102	50	91	96	52	90	97	53	95	98.3333	51.6667	92	2134	2	0	8/15/1974	40	2	3	2	5/15/1984	30	2	2	1	4	2	1	1	1	1	0	0	0	0	0	0
27875	0	0	0	0	2	10	4	2	143.4	32.5	15.8	1	102	55	93	91	53	94	89	50	94	94	52.6667	93.6667	1998	2	0	7/4/1988	25	1	2	1	11/21/1988	25	1	2	1	4	2	1	1	3	2	1	1	0	0	0	0
27877	0	0	0	0	2	10	4	2	146	65.6	30.78	1	111	49	81	106	50	84	106	50	82	107.667	49.6667	82.3333	2542	2	0	1/30/1988	25	1	3	2	12/25/1987	26	1	3	2	4	2	1	1	4	2	0	0	0	0	0	0
27878	0	0	0	0	1	10	4	2	151.1	59	25.84	1	110	55	82	111	61	81	110	62	94	110.333	59.3333	85.6667	2324	1	2	3/20/1964	49	2	1	1	9/17/1971	42	2	2	1	1	1	1	1	1	1	1	1	0	0	0	0
27879	0	0	0	0	1	9	4	2	135.5	29	15.79	1	100	46	84	98	51	83	103	50	95	100.333	49	87.3333	1794	1	2	10/7/1988	26	1	4	2	11/27/1989	25	1	3	2	4	2	1	1	1	1	1	0	0	0	0	0
27880	0	0	0	0	1	10	4	2	145.4	45.7	21.62	1	109	63	89	107	64	90	108	59	86	108	62	88.3333	2438	2	0	1/13/1988	25	1			10/17/1987	26	1			5	2	1	1	1	1	0	0	0	0	0	0
27881	1	2		1	2	10	4	2	138.5	25.9	13.5	1	89	40	89	90	42	89	83	50	83	87.3333	44	87	1422	1	1	8/15/1984	29	1	3	2	4/15/1985	28	1	3	2	4	2	1	1	1	1	1	1	0	0	0	0
27882	1	2		1	2	9	4	2	136.7	26.5	14.18	1	94	52	90	92	47	93	88	46	91	91.3333	48.3333	91.3333	1922	2	0	5/2/1986	28	1	2	1	10/2/1978	36	2	2	1	3	1	1	1	1	1	0	0	0	0	0	0
27883	1	1	1		2	10	4	2	148.8	63.3	28.59	1	112	62	96	108	60	99	112	58	94	110.667	60	96.3333	1858	2	0	10/15/1987	26	1	3	2	6/24/1987	26	1	3	2	4	2	1	1	1	1	1	1	0	0	0	0
27884	0	0	0	0	1	9	4	2	157	71.6	29.05	1	135	55	71	119	57	72	123	50	76	125.667	54	73	2807	1	1	7/2/1980	34	2	4	2	11/9/1986	28	1	3	2	3	1	1	1	1	1	1	1	0	0	0	0
27885	0	0	0	0	1	10	4	2	152.2	67.1	28.97	1	140	70	101	134	66	86	138	75	86	137.333	70.3333	91	1461	2	0	12/1/1982	31	2	2	1	7/4/1982	31	2	2	1	4	2	1	1	1	1	0	0	0	0	0	0
27886	0	0	0	0	1	10	4	2	140.8	32	16.14	1	101	65	80	107	62	90	100	61	90	102.667	62.6667	86.6667	1936	1	1	12/14/1987	26	1	3	2	7/15/1986	27	1	3	2	4	2	1	1	1	1	0	0	0	0	0	0
27887	0	0	0	0	2	9	4	2	134	32.4	18.04	1	108	56	88	105	60	89	96	54	86	103	56.6667	87.6667	1776	2	0	9/23/1981	33	2	3	2	8/28/1986	28	1	2	1	4	2	1	1	1	1	0	0	0	0	0	0
27888	1	2		1	1	10	4	2	152.3	51.3	22.12	1	115	64	99	114	61	98	119	51	93	116	58.6667	96.6667	1447	1	2	10/15/1970	43	2	3	2	10/15/1975	38	2	3	2	3	1	1	1	2	2	0	0	0	0	0	0
27889	0	0	0	0	1	10	4	2	147.8	47.3	21.65	1	120	65	89	119	63	93	116	51	91	118.333	59.6667	91	2403	1	2	10/10/1980	33	2	1	1	6/29/1979	34	2	1	1	2	1	1	1	1	1	0	0	0	0	0	0
27890	0	0	0	0	2	9	4	2	136.5	29.8	15.99	1	101	53	99	99	54	96	97	50	105	99	52.3333	100	1572	1	1	4/20/1977	37	2	1	1	3/20/1975	39	2	1	1	5	2	1	1	3	2	1	0	0	0	0	0
27891	0	0	0	0	1	10	4	2	137	28.5	15.18	1	115	63	77	118	63	79	113	60	83	115.333	62	79.6667	1965	1	3	9/15/1978	35	2	2	1	2/15/1979	34	2	2	1	4	2	1	1	1	1	0	0	0	0	0	0
27892	0	0	0	0	2	9	4	2	136.4	32.2	17.31	1	98	52	91	103	54	90	100	56	102	100.333	54	94.3333	1477	2	0	6/2/1972	42	2	3	2	9/11/1978	36	2	3	2	2	1	1	1	1	1	0	0	0	0	0	0
27893	0	0	0	0	2	10	4	2	148	34.8	15.89	1	97	63	89	92	57	79	93	59	85	94	59.6667	84.3333	1606	2	0	12/25/1985	28	1	3	2	5/28/1985	28	1	2	1	3	1	1	1	2	2	0	0	0	0	0	0
27894	0	0	0	0	2	9	4	2	145.1	53.7	25.51	1	106	59	87	105	59	87	105	54	93	105.333	57.3333	89	1986	2	0	11/21/1981	33	2	3	2	4/15/1982	32	2	3	2	4	2	1	1	1	1	0	0	0	0	0	0
27896	1	2		1	1	10	4	2	134.8	25.1	13.81	1	101	41	83	91	35	85	95	39	84	95.6667	38.3333	84	1610	2	0	6/5/1985	28	1	2	1	6/30/1989	24	1	2	1	3	1	1	1	1	1	1	1	0	0	0	0
27897	0	0	0	0	1	10	4	2	167	86	30.84	1	126	64	110	129	70	106	126	64	100	127	66	105.333	3072	2	0	1/16/1983	30	2	3	2	2/19/1984	29	1	3	2	5	2	1	1	1	1	0	0	0	0	0	0
27898	0	0	0	0	2	10	4	2	159.9	47.4	18.54	1	126	64	87	122	66	90	119	68	87	122.333	66	88	2592	1	1	2/15/1981	32	2	3	2	3/15/1982	31	2	4	2	4	2	1	1	1	1	1	0	0	0	0	0
27899	1	1	1		1	9	4	2	137.8	27.4	14.43	1	101	60	85	99	62	90	108	57	94	102.667	59.6667	89.6667	1869	2	0	4/15/1981	33	2	4	2	8/15/1981	33	2	3	2	4	2	1	1	1	1	0	0	0	0	0	0
27900	0	0	0	0	2	10	4	2	125.5	20.8	13.21	1	94	56	86	92	54	89	89	51	95	91.6667	53.6667	90	1710	2	0	6/15/1981	32	2	3	2	2/15/1982	31	2	3	2	4	2	1	1	1	1	0	0	0	0	0	0
27901	0	0	0	0	1	10	4	2	153.8	61.3	25.91	1	113	66	104	117	64	106	112	57	100	114	62.3333	103.333	2313			8/24/1982	31	2	3	2	7/15/1982	31	2	2	1	4	2	1	1	2	2	1	1	0	0	0	0
27902	0	0	0	0	2	10	4	2	143.2	40.6	19.8	1	116	55	81	112	54	87	113	52	90	113.667	53.6667	86	2023	2	0	7/29/1985	28	1	3	2	1/29/1985	28	1	2	1	5	2	1	1	1	1	1	1	0	0	0	0
27903	1	2		1	1	10	4	2	137.9	37.6	19.77	1	106	59	96	98	58	92	99	52	93	101	56.3333	93.6667	1999	1	1	3/14/1987	26	1	2	1	7/9/1987	26	1	2	1	3	1	1	1	1	1	0	0	0	0	0	0
27905	0	0	0	0	2	10	4	2	155.7	59.1	24.38	1	105	58	97	107	63	94	97	59	96	103	60	95.6667	2527	1	1	10/17/1972	41	2	2	1	10/1/1984	29	1	3	2	3	1	1	1	2	2	1	0	0	0	0	0
27906	0	0	0	0	2	9	4	2	142.2	33.4	16.52	1	100	52	89	97	50	98	92	50	92	96.3333	50.6667	93	1671	2	0	11/7/1982	32	2	3	2	12/27/1985	29	1	3	2	6	2	1	1	1	1	1	1	0	0	0	0
27907	0	0	0	0	2	10	4	2	141.2	31.3	15.7	1	100	51	97	97	55	92	93	51	88	96.6667	52.3333	92.3333	2361	2	0	2/20/1986	27	1	3	2	9/5/1984	29	1	3	2	5	2	1	1	1	1	1	1	0	0	0	0
27908	0	0	0	0	1	10	4	2	149.3	42.7	19.16	1	120	68	93	113	63	91	109	61	93	114	64	92.3333	2496	2	0	8/26/1986	27	1	3	2	9/9/1988	25	1	3	2	4	2	1	1	1	1	1	1	0	0	0	0
27909	1	2		1	1	9	4	2	155.4	85.1	35.24	1	81	60	98	109	80	100	119	81	106	103	73.6667	101.333	1291	2	0	6/20/1982	32	2	3	2	7/4/1989	25	1	3	2	4	2	1	1	1	1	0	0	0	0	0	0
27910	0	0	0	0	2	10	4	2	146.6	39.8	18.52	1	129	65	80	112	58	86	112	68	98	117.667	63.6667	88	1964	1	1	4/6/1982	31	2	2	1	4/9/1987	26	1	2	1	4	2	1	1	3	2	1	1	0	0	0	0
27911	0	0	0	0	1	10	4	2	155.2	70	29.06	1	120	61	91	118	55	91	113	52	90	117	56	90.6667	2175	2	0	9/15/1986	27	1	3	2	2/10/1988	25	1	3	2	3	1	1	1	4	2	0	0	0	0	0	0
27912	0	0	0	0	2	11	4	2	156.5	41.1	16.78	1	112	67	89	115	65	98	113	67	104	113.333	66.3333	97	1551	2	0	6/19/1979	33	2	2	1	7/10/1979	33	2	1	1	2	1	1	1	1	1	0	0	0	0	0	0
27913	0	0	0	0	1	10	4	2	139.7	37.5	19.21	1	108	51	107	108	53	96	106	56	110	107.333	53.3333	104.333	1845	2	0	12/15/1983	30	2	3	2	7/15/1986	27	1	3	2	4	2	1	1	1	1	1	0	0	0	0	0
27914	0	0	0	0	1	9	4	2	147.2	50.1	23.12	1	103	68	98	106	74	103	106	74	105	105	72	102	2477	1	1	11/23/1986	28	1	3	2	10/28/1984	30	2	2	1	3	1	2	1	1	1	0	0	0	0	0	0
27915	1	2		1	2	9	4	2	145.3	29.8	14.12	1	101	55	104	96	54	106	98	54	113	98.3333	54.3333	107.667	1899	2	0	3/15/1989	25	1	3	2	7/15/1987	27	1	3	2	4	2	1	1	2	2	1	1	0	0	0	0
27916	1	2		1	1	10	4	2	141.5	37.2	18.58	1	118	69	97	115	65	96	111	67	102	114.667	67	98.3333	2111	1	1	3/24/1971	42	2	2	1	8/10/1974	39	2	2	1	4	2	1	1	1	1	0	0	0	0	0	0
27917	0	0	0	0	1	9	4	2	136.8	28.7	15.34	1	105	45	71	99	47	80	97	50	79	100.333	47.3333	76.6667	1917	2	0	9/6/1978	36	2	2	1	12/9/1982	32	2	2	1	3	1	1	1	1	1	0	0	0	0	0	0
27918	0	0	0	0	2	10	4	2	141.1	29.5	14.82	1	111	72	82	107	70	81	100	67	82	106	69.6667	81.6667	2301	1	1	8/15/1988	25	1	2	1	5/15/1990	23	1	2	1	1	1	1	1	1	1	0	0	0	0	0	0
27919	1	1	1		1	10	4	2	149.3	56.7	25.44	1	126	73	122	124	69	128	128	79	121	126	73.6667	123.667	2443	2	0	8/15/1984	29	1	3	2	5/2/1986	27	1	3	2	5	2	1	1	1	1	0	0	0	0	0	0
27920	0	0	0	0	1	10	4	2	143.2	42.6	20.77	1	93	55	100	92	55	98	90	52	100	91.6667	54	99.3333	2766	1	1	11/15/1980	33	2	3	2	4/15/1983	30	2	3	2	4	2	1	1	2	2	0	0	0	0	0	0
27922	0	0	0	0	1	10	4	2	152.9	64	27.38	1	110	61	96	119	59	99	106	61	95	111.667	60.3333	96.6667	2881	1	1	11/15/1990	23	1	2	1	6/15/1988	25	1	3	2	6	2	1	1	1	1	0	0	0	0	0	0
27926	1	2		1	1	9	4	2	144.9	37.6	17.91	1	121	59	81	113	60	85	116	60	82	116.667	59.6667	82.6667	2280	1	1	8/6/1978	36	2	2	1	2/9/1976	38	2	2	1	3	1	1	1	1	1	0	0	0	0	0	0
27927	1	2		1	1	10	4	2	158.9	44.8	17.74	1	110	58	79	109	52	79	104	49	84	107.667	53	80.6667	2533	1	1	9/8/1984	29	1	3	2	8/3/1988	25	1	2	1	6	2	1	1	1	1	0	0	0	0	0	0
27929	0	0	0	0	2	10	4	2	149.7	40.3	17.98	1	99	61	99	97	49	89	100	50	92	98.6667	53.3333	93.3333	2720	2	0	9/16/1981	32	2	3	2	3/10/1988	25	1	3	2	1	1					0	0	0	0	0	0
27930	0	0	0	0	1	10	4	2	138.7	32.6	16.95	1	94	54	86	102	45	79	100	52	95	98.6667	50.3333	86.6667	2131	1	1	8/6/1974	39	2	3	2	4/10/1977	36	2	3	2	4	2	1	1	4	2	0	0	0	0	0	0
27931	0	0	0	0	1	10	4	2	151.6	52.5	22.84	1	101	60	84	107	51	92	102	65	97	103.333	58.6667	91	2591	2	0	3/31/1980	33	2	3	2	9/5/1983	30	2	3	2	5	2	1	1	1	1	1	0	0	0	0	0
27932	0	0	0	0	1	10	4	2	153.2	57	24.29	1	108	58	85	107	55	90	104	51	98	106.333	54.6667	91	2455	1	1	10/4/1985	28	1	4	2	10/8/1987	26	1	3	2	6	2	1	1	1	1	0	0	0	0	0	0
27933	0	0	0	0	1	10	4	2	159.4	70.7	27.83	1	115	62	95	112	56	89	113	57	92	113.333	58.3333	92	2520	2	0	9/10/1972	41	2	2	1	2/9/1978	35	2	3	2	4	2	1	1	1	1	0	0	0	0	0	0
27934	0	0	0	0	2	10	4	2	139.1	28.2	14.57	1	96	54	100	90	53	100	91	51	100	92.3333	52.6667	100	1838	1	1	7/25/1986	27	1	3	2	10/10/1985	28	1	3	2	3	1	1	1	1	1	0	0	0	0	0	0
27935	0	0	0	0	1	10	4	2	148.1	58.4	26.63	1	124	74	110	114	71	112	110	72	115	116	72.3333	112.333	2395	2	0	4/11/1987	26	1	3	2	12/20/1984	29	1	2	1	4	2	1	1	1	1	1	0	0	0	0	0
27936	0	0	0	0	1	9	4	2	153.5	61.5	26.1	1	110	80	85	98	68	87	104	63	86	104	70.3333	86	1889	1	2	10/24/1983	31	2	2	1	4/13/1984	30	2	2	1	3	1	1	1	1	1	0	0	0	0	0	0
27937	0	0	0	0	1	9	4	2	143.4	32.9	16	1	92	56	84	90	52	88	89	47	86	90.3333	51.6667	86	1872	1	1	8/9/1981	33	2	4	2	3/20/1983	31	2	4	2	4	2	1	1	1	1	1	0	0	0	0	0
27938	0	0	0	0	1	10	4	2	141.7	28	13.94	1	102	55	93	99	55	101	97	54	99	99.3333	54.6667	97.6667	1819	2	0	10/12/1981	32	2	5	2	8/2/1981	32	2	4	2	1	1	1	1	1	1	1	0	0	0	0	0
27939	1	2		1	2	9	4	2	134.7	24.8	13.67	1	104	54	99	95	57	107	113	54	97	104	55	101	1595	2	0	4/26/1983	31	2	2	1	4/27/1988	26	1	3	2	4	2	1	1	1	1	0	0	0	0	0	0
27940	1	2		1	2	10	4	2	156.4	56.7	23.18	1	109	66	90	106	64	99	100	61	95	105	63.6667	94.6667	2478	1	1	1/15/1983	30	2			6/15/1984	29	1			4	2	1	1	4	2	1	1	0	0	0	0
27941	1	2		1	2	9	4	2	132.5	24.7	14.07	1	84	51	89	87	50	89	90	50	89	87	50.3333	89	1692	2	0	3/15/1981	33	2	3	2	7/15/1985	29	1	3	2	4	2	1	1	1	1	1	0	0	0	0	0
27942	1	2		1	1	10	4	2	155.1	63.8	26.52	1	136	68	101	117	77	106	124	61	104	125.667	68.6667	103.667	2305	2	0	2/3/1988	25	1	3	2	4/15/1989	24	1	3	2	3	1	1	1	2	2	0	0	0	0	0	0
27943	0	0	0	0	1	10	4	2	143.1	42.5	20.75	1	103	55	100	102	53	97	95	48	96	100	52	97.6667	2390	2	0	2/18/1988	25	1	2	1	1/5/1985	28	1	2	1	2	1	1	1	1	1	0	0	0	0	0	0
27944	0	0	0	0	2	10	4	2	142.5	34.9	17.19	1	95	56	110	99	56	104	95	67	112	96.3333	59.6667	108.667	2075	1	1	9/14/1980	33	2	2	1	12/4/1981	32	2	3	2	4	2	1	1	1	1	1	1	0	0	0	0
27945	0	0	0	0	1	10	4	2	138	40.8	21.42	1	93	54	104	96	51	103	92	50	100	93.6667	51.6667	102.333	2774	1	1	3/15/1982	31	2	2	1	3/15/1984	29	1	2	1	2	1	1	1	1	1	0	0	0	0	0	0
27946	1	1	1		1	10	4	2	157.4	56.2	22.68	1	108	58	91	105	58	92	99	48	99	104	54.6667	94	2330	2	0	10/6/1986	27	1	3	2	12/5/1983	30	2	2	1	2	1	1	1	1	1	1	0	1	5	2	0
27947	0	0	0	0	2	10	4	2	143.9	45.9	22.17	1	105	54	101	101	60	102	102	58	98	102.667	57.3333	100.333	1508	1	1	11/29/1986	27	1	2	1	3/8/1988	25	1	2	1	3	1	1	1	1	1	1	1	0	0	0	0
27948	1	1	1		2	9	4	2	137.4	29.2	15.47	1	88	49	89	76	45	89	83	50	82	82.3333	48	86.6667	1588	2	0	6/19/1972	42	2	2	1	1/6/1975	39	2	3	2	1	1	1	1	1	1	1	1	0	0	0	1
27949	1	1	1		2	10	4	2	148.7	44	19.9	1	105	62	77	105	63	79	108	57	78	106	60.6667	78	2232	1	1	3/15/1985	28	1	3	2	11/15/1985	28	1	3	2	2	1	2	1	2	2	1	0	0	1	1	0
27950	0	0	0	0	1	10	4	2	146.1	42.8	20.05	1	107	60	86	100	55	91	105	52	88	104	55.6667	88.3333	2352	2	0	7/20/1981	32	2	3	2	12/6/1985	28	1	3	2	3	1	1	1	2	2	0	0	0	0	0	0
27951	1	2		1	1	10	4	2	145.6	41.2	19.43	1	110	63	92	109	59	102	97	58	99	105.333	60	97.6667	2486	2	0	3/5/1987	26	1	2	1	11/5/1987	26	1	3	2	5	2	1	1	2	2	1	1	0	0	0	0
27952	0	0	0	0	1	10	4	2	152.7	60	25.73	1	116	58	85	115	57	89	111	54	93	114	56.3333	89	2618	2	0	9/16/1983	30	2	2	1	8/9/1987	26	1	3	2	2	1	1	1	2	2	0	0	0	0	0	0
27953	0	0	0	0	2	9	4	2	146.5	40.4	18.82	1	107	55	95	94	46	91	91	47	87	97.3333	49.3333	91	1951	2	0	3/23/1986	28	1	2	1	7/23/1988	26	1	3	2	4	2	1	1	1	1	1	1	0	0	0	0
27954	0	0	0	0	1	10	4	2	150.5	47.9	21.15	1	110	49	103	104	49	102	103	62	106	105.667	53.3333	103.667	2359			7/22/1983	30	2	3	2	8/17/1983	30	2	3	2	3	1	1	1	2	2	0	0	0	0	0	0
27955	0	0	0	0	1	9	4	2	147.7	55.9	25.62	1	136	68	95	112	68	94	107	64	93	118.333	66.6667	94	2906	1	1	9/15/1985	29	1	3	2	2/15/1987	27	1	3	2	5	2	1	1	1	1	0	0	0	0	0	0
27956	1	1	1		1	10	4	2	150.5	39.3	17.35	1	108	65	89	111	57	90	108	57	91	109	59.6667	90	2214	1	1	6/7/1979	34	2	2	1	10/23/1981	32	2	3	2	2	1	1	1	2	2	1	1	0	0	0	0
27958	0	0	0	0	2	10	4	2	152.8	54.1	23.17	1	107	56	79	115	50	79	100	55	88	107.333	53.6667	82	2221	1	1	3/14/1973	40	2	2	1	8/25/1976	37	2	3	2	5	2	1	1	2	2	0	0	0	0	0	0
27959	0	0	0	0	1	10	4	2	133	25.6	14.47	1	95	50	103	98	56	96	94	45	93	95.6667	50.3333	97.3333	1872	1	2	9/12/1975	38	2	3	2	8/3/1988	25	1	3	2	3	1	1	1	1	1	1	1	0	0	0	0
27960	0	0	0	0	2	9	4	2	148.1	40.8	18.6	1	120	69	87	113	59	91	109	58	90	114	62	89.3333	2612	2	0	6/18/1982	32	2	3	2	11/7/1987	27	1	3	2	4	2	1	1	1	1	0	0	0	0	0	0
27961	0	0	0	0	2	10	4	2	133.3	26.7	15.03	1	93	48	86	90	46	90	89	45	97	90.6667	46.3333	91	1408	2	0	11/15/1963	50	2	2	1	9/19/1986	27	1	2	1	1	1	1	1	1	1	0	0	0	0	0	0
27962	0	0	0	0	1	9	4	2	140.5	27.7	14.03	1	111	64	93	101	59	92	104	55	100	105.333	59.3333	95	2143	1	1	12/28/1986	28	1	4	2	10/11/1985	29	1	3	2	6	2	1	1	4	2	0	0	0	0	0	0
27963	0	0	0	0	2	10	4	2	148.7	34.6	15.65	1	97	65	115	91	62	105	93	60	104	93.6667	62.3333	108	1400	1	2	11/15/1982	31	2	2	1	11/11/1987	26	1	3	2	5	2	1	1	1	1	1	0	0	0	0	0
27964	1	1	1		1	10	4	2	156.1	61.7	25.32	1	119	79	113	115	74	114	105	55	111	113	69.3333	112.667	1947	1	1	9/10/1982	31	2	2	1	4/24/1987	26	1	2	1	5	2					0	0	0	0	0	0
27965	1	2		1	2	9	4	2	149.6	51.8	23.15	1	117	57	80	111	58	94	117	62	92	115	59	88.6667	2283	2	0	3/27/1984	30	2	3	2	6/11/1986	28	1	2	1	3	1	1	1	1	1	1	0	0	0	0	0
27966	0	0	0	0	1	10	4	2	142.4	37.1	18.3	1	111	57	92	116	62	96	113	59	98	113.333	59.3333	95.3333	2293	1	1	1/26/1986	27	1	3	2	8/24/1982	31	2	3	2	3	1	1	1	4	2	1	1	0	0	0	0
27967	0	0	0	0	1	9	4	2	143	47.6	23.28	1	111	50	86	111	54	84	110	52	84	110.667	52	84.6667	1695	1	2	2/8/1984	30	2	1	1	5/9/1990	24	1	1	1	3	1					0	0	0	0	0	0
27968	0	0	0	0	1	10	4	2	151.8	54.8	23.78	1	113	62	109	108	62	107	105	63	110	108.667	62.3333	108.667	2281	2	0	12/25/1989	24	1	2	1	6/15/1987	26	1	2	1	3	1	1	1	1	1	1	1	0	0	0	0
27970	0	0	0	0	1	10	4	2	150.2	35.1	15.56	1	103	54	104	106	50	94	103	53	95	104	52.3333	97.6667	1833	1	1	9/23/1983	30	2	3	2	2/7/1985	28	1	3	2	5	2	1	1	1	1	0	0	0	0	0	0
27972	1	2		1	1	10	4	2	153.2	63.3	26.97	1	109	65	95	115	64	101	117	53	98	113.667	60.6667	98	1996	1	1	10/21/1985	28	1	3	2	1/28/1987	26	1	3	2	5	2	1	1	1	1	0	0	0	0	0	0
27974	1	2		1	2	9	4	2	134.4	36.1	19.99	1	104	57	91	103	53	90	103	54	98	103.333	54.6667	93	1621	2	0	1/7/1976	38	2	3	2	5/10/1981	33	2	2	1	3	1	1	1	1	1	0	0	0	2	1	1
27976	0	0	0	0	2	10	4	2	149.9	54.3	24.17	1	104	69	85	105	56	89	106	55	79	105	60	84.3333	2392	2	0	6/15/1982	31	2	2	1	8/4/1986	27	1	2	1	3	1	1	1	1	1	0	0	0	0	0	0
27977	0	0	0	0	1	10	4	2	139.4	40.3	20.74	1	126	59	90	119	64	89	115	58	89	120	60.3333	89.3333	2172	2	0	2/8/1988	25	1	1	1	9/13/1989	24	1	2	1	1	1	1	1	1	1	1	0	0	0	0	0
27978	0	0	0	0	2	9	4	2	149.7	57.1	25.48	1	133	63	91	128	62	93	137	62	96	132.667	62.3333	93.3333	3323	2	0	4/26/1988	26	1			10/30/1984	30	2			3	1	1	1	1	1	1	1	0	0	0	0
27979	0	0	0	0	2	10	4	2	148.1	37.5	17.1	1	104	59	92	104	52	77	104	60	88	104	57	85.6667	2184	2	0	12/15/1989	24	1	2	1	6/15/1989	24	1	2	1	4	2	1	1	1	1	0	0	0	0	0	0
27980	0	0	0	0	1	9	4	2	140.8	41.1	20.73	1	105	59	84	109	60	81	105	62	87	106.333	60.3333	84	2254	1	1	1/19/1990	24	1	2	1	6/9/1987	27	1	2	1	4	2	1	1	1	1	1	1	0	0	0	0
27981	1	2		1	1	9	4	2	143.2	50.1	24.43	1	107	64	88	109	65	95	105	65	90	107	64.6667	91	2839	2	0	8/17/1987	27	1	3	2	7/10/1988	26	1	3	2	5	2	1	1	1	1	0	0	0	0	0	0
27982	0	0	0	0	2	9	4	2	141.8	37.6	18.7	1	102	57	93	101	52	87	82	47	85	95	52	88.3333	1799	2	0	8/11/1983	31	2	1	1	12/1/1985	29	1	2	1	4	2			2	2	1	1	0	0	0	0
27983	0	0	0	0	1	10	4	2	140.8	34.8	17.55	1	92	52	85	90	52	87	88	49	92	90	51	88	2068	2	0	7/24/1980	33	2	3	2	2/25/1984	29	1	3	2	5	2					0	0	0	0	0	0
27984	0	0	0	0	1	11	4	2	140.8	31.3	15.79	1	94	57	97	91	53	96	94	52	99	93	54	97.3333	1659	2	0	11/15/1988	24	1	3	2	10/15/1988	24	1	3	2	1	1	1	1	3	2	1	1	0	0	0	0
27985	1	2		1	2	10	4	2	162.3	62.3	23.65	1	140	67	98	137	60		121	56	91	132.667	61	94.5	2263	1	1	2/15/1978	35	2	4	2	7/15/1978	35	2	3	2	6	2	1	1	1	1	1	1	0	1	1	1
27986	0	0	0	0	2	10	4	2	135.8	31	16.81	1	88	56	101	86	54	101	84	52	100	86	54	100.667	1637	1	1	1/23/1981	32	2	2	1	4/12/1980	33	2	3	2	4	2	1	1	1	1	1	1	0	0	0	0
27988	0	0	0	0	1	10	4	2	142.4	35.3	17.41	1	111	66	86	106	60	90	98	60	98	105	62	91.3333	2201	2	0	8/8/1979	34	2	2	1	12/1/1981	32	2	3	2	4	2	1	1	1	1	0	0	0	0	0	0
27989	0	0	0	0	2	10	4	2	150.4	47.3	20.91	1	112	60	81	112	60	87	109	55	81	111	58.3333	83	2295	1	1	1/15/1989	24	1	3	2	9/15/1986	27	1	3	2	4	2	2	1	2	2	0	0	0	0	0	0
27990	1	1	1		1	10	4	2	157.3	51.1	20.65	1	106	61	81	109	65	97	107	63	87	107.333	63	88.3333	2325	1	1	8/31/1979	34	2	4	2	5/20/1980	33	2	3	2	6	2	1	1	1	1	0	0	1	4	1	0
27991	1	1	1		2	10	4	2	146.8	38.3	17.77	1	105	54	106	87	53	104	82	51	105	91.3333	52.6667	105	2378	1	1	4/6/1983	30	2	2	1	6/20/1985	28	1	2	1	4	2	1	1	1	1	0	0	0	0	0	0
27992	1	1	1		2	10	4	2	145.2	35.2	16.7	1	97	59	97	96	49	95	95	55	100	96	54.3333	97.3333	2010	1	1	4/6/1983	30	2	2	1	6/20/1985	28	1	2	1	4	2	1	1	1	1	0	0	0	0	0	0
27993	1	2		1	1	9	4	2	141.2	29.3	14.7	1	106	61	88	99	56	92	104	58	97	103	58.3333	92.3333	1473	2	0	9/23/1982	32	2	3	2	8/27/1985	29	1	3	2	5	2	1	1	1	1	1	1	0	0	0	0
27994	0	0	0	0	1	9	4	2	142.6	29.5	14.51	1	98	56	86	93	56	96	96	54	97	95.6667	55.3333	93	1885	1	1	3/14/1982	32	2	1	1	12/1/1985	29	1	1	1	2	1	1	1	4	2	0	0	0	0	0	0
27995	0	0	0	0	1	10	4	2	137.8	54.7	28.81	1	111	70	100	110	74	98	111	72	100	110.667	72	99.3333	2024	2	0	12/20/1983	30	2	2	1	8/1/1984	29	1	3	2	5	2	1	1	1	1	0	0	0	0	0	0
27996	0	0	0	0	2	10	4	2	130.7	24.8	14.52	1	90	59	95	91	55	100	87	54	96	89.3333	56	97	1731	1	1	8/27/1979	34	2	3	2	7/26/1980	33	2	3	2	3	1	1	1	1	1	1	1	0	0	0	0
27997	0	0	0	0	2	10	4	2	149.3	48	21.53	1	103	62	79	99	55	81	101	59	83	101	58.6667	81	2488	2	0	7/15/1975	38	2	3	2	10/15/1978	35	2	2	1	1	1	1	1	1	1	1	0	0	0	0	0
27998	0	0	0	0	1	10	4	2	141.9	39	19.37	1	121	63	100	117	73	103	114	64	96	117.333	66.6667	99.6667	2537	1	3	4/22/1983	30	2	3	2	3/8/1980	33	2	3	2	6	2	2	1	1	1	0	0	0	0	0	0
27999	0	0	0	0	1	10	4	2	144.9	40.6	19.34	1	99	62	86	103	55	95	97	58	92	99.6667	58.3333	91	1720	2	0	2/15/1984	29	1	3	2	11/15/1982	31	2	3	2	4	2	1	1	1	1	0	0	0	0	0	0
28000	0	0	0	0	2	10	4	2	140.2	29.7	15.11	1	102	54	72	99	50	81	100	49	96	100.333	51	83	1696	1	2	9/15/1973	40	2	2	1	1/15/1977	36	2	2	1	5	2	1	1	1	1	1	0	0	0	0	0
28001	0	0	0	0	1	10	4	2	133.4	29.7	16.69	1	110	60	99	100	62	102	102	56	98	104	59.3333	99.6667	2026	1	1	3/9/1987	26	1	3	2	2/28/1989	24	1	3	2	3	1	1	1	1	1	1	0	0	0	0	0
28002	0	0	0	0	1	10	4	2	141.6	50.9	25.39	1	116	66	105	112	68	109	112	68	111	113.333	67.3333	108.333	2216	2	0	11/15/1986	27	1	3	2	6/15/1986	27	1	3	2	3	1	1	1	1	1	0	0	0	0	0	0
28003	0	0	0	0	2	9	4	2	153.3	60.7	25.83	1	114	52	89	111	44	95	106	53	92	110.333	49.6667	92	2334	2	0	3/15/1978	36	2			3/15/1983	31	2			4	2	1	1			1	0	0	0	0	0
28005	0	0	0	0	1	10	4	2	152.6	65	27.91	1	120	62	82	122	65	85	112	62	84	118	63	83.6667	3051	2	0	5/2/1986	27	1	3	2	3/9/1986	27	1	3	2	3	1	1	1	2	2	1	1	0	0	0	0
28006	0	0	0	0	1	10	4	2	136.9	41.6	22.2	1	104	45	94	102	54	96	102	57	98	102.667	52	96	1909	2	0	5/2/1980	33	2	3	2	5/5/1983	30	2	3	2	5	2	1	1	1	1	0	0	0	0	0	0
28008	1	2		1	2	9	4	2	148.5	50.8	23.04	1	128	70	94	122	63	99	166	58	103	138.667	63.6667	98.6667	1957	2	0	9/23/1989	25	1			9/23/1989	25	1			4	2	1	1	1	1	1	0	0	2	0	0
28009	0	0	0	0	1	10	4	2	150.7	53.1	23.38	1	126	55	72	132	53	74	129	47	83	129	51.6667	76.3333	2555	1	1	12/15/1981	32	2	2	1	8/15/1984	29	1	2	1	3	1	1	1	1	1	0	0	0	0	0	0
28010	0	0	0	0	1	10	4	2	167.2	95.7	34.23	1	161	81	80	149	81	87	155	91	87	155	84.3333	84.6667	2176	2	0	10/30/1982	31	2	3	2	8/13/1987	26	1	3	2	3	1	1	1	4	2	1	1	0	0	0	0
28011	1	1	1		1	10	4	2	139.3	37.6	19.38	1	111	50	74	116	52	70	111	51	77	112.667	51	73.6667	1633	2	0	2/13/1986	27	1	2	1	10/2/1986	27	1	2	1	3	1	1	1	1	1	0	0	0	0	0	0
28012	0	0	0	0	2	9	4	2	155.3	36.7	15.22	1	126	59	99	111	58	109	105	52	102	114	56.3333	103.333	1843	1	1	9/26/1985	29	1	3	2	12/17/1984	30	2	3	2	4	2	1	1	1	1	0	0	0	0	0	0
28013	0	0	0	0	2	10	4	2	144.1	40.9	19.7	1	104	57	90	100	58	86	97	56	89	100.333	57	88.3333	2170	1	1	12/23/1980	33	2	2	1	4/13/1980	33	2	2	1	4	2	1	1	2	2	1	0	0	0	0	0
28014	0	0	0	0	1	9	4	2	144.1	42.4	20.42	1	98	49	79	97	50	86	102	58	91	99	52.3333	85.3333	2408	2	0	1/25/1987	27	1	2	1	3/8/1989	25	1	2	1	3	1	1	1	1	1	1	0	0	0	0	0
28015	0	0	0	0	2	10	4	2	156.4	48.2	19.7	1	108	63	69	107	60	78	105	66	80	106.667	63	75.6667	2285	1	1	3/15/1988	25	1	1	1	2/15/1991	22	1	1	1	2	1	1	1	2	2	0	0	0	0	0	0
28016	0	0	0	0	1	10	4	2	149.8	63.1	28.12	1	110	68	97	114	53	101	111	58	99	111.667	59.6667	99	2357	2	0	2/10/1987	26	1	3	2	10/19/1987	26	1	3	2	4	2	1	1	1	1	0	0	0	0	0	0
28018	0	0	0	0	2	9	4	2	134.5	39.8	22	1	104	54	81	105	52	90	97	52	90	102	52.6667	87	1994	1	1	1/19/1990	24	1	2	1	6/9/1987	27	1	2	1	4	2	1	1	1	1	1	1	0	0	0	0
28019	1	2		1	1	10	4	2	139.5	28.7	14.75	1	95	49	65	94	48	64	93	50	66	94	49	65	1918	2	0	10/27/1983	30	2	3	2	10/26/1983	30	2	2	1	4	2	1	1	1	1	1	0	0	2	0	0
28020	1	2		1	1	9	4	2	143.2	39.4	19.21	1	114	60	74	116	55	81	108	54	81	112.667	56.3333	78.6667	2355	2	0	8/15/1984	30	2	3	2	2/15/1984	30	2	3	2	4	2	1	1	1	1	0	0	0	0	0	0
28021	0	0	0	0	2	10	4	2	143.6	38.2	18.52	1	109	79	89	91	58	92	94	46	89	98	61	90	1825	2	0	2/18/1984	29	1	2	1	10/13/1989	24	1	2	1	5	2	1	1	1	1	0	0	0	0	0	0
28022	0	0	0	0	1	10	4	2	143.9	51.6	24.92	1	125	63	89	117	61	94	115	60	99	119	61.3333	94	2434	2	0	8/4/1981	32	2	3	2	1/25/1984	29	1	2	1	4	2	1	1	2	2	1	1	0	0	0	0
28023	0	0	0	0	1	9	4	2	123.8	24.4	15.92	1	87	51	111	86	53	107	85	46	107	86	50	108.333	1709	2	0	1/25/1986	28	1	2	1	12/21/1989	25	1	2	1	2	1	1	1	4	2	1	1	0	0	0	0
28024	0	0	0	0	2	10	4	2	152.5	43.9	18.88	1	118	67	85	118	61	85	116	62	87	117.333	63.3333	85.6667	2664	1	1	11/28/1974	39	2	1	1	9/19/1981	32	2	1	1	2	1	1	1	2	2	0	0	0	0	0	0
28025	0	0	0	0	1	10	4	2	142.6	47.8	23.51	1	101	58	90	102	58	88	106	61	94	103	59	90.6667	2544	1	1	10/16/1987	26	1	2	1	7/21/1987	26	1	2	1	4	2	1	1	1	1	0	0	0	0	0	0
28026	0	0	0	0	2	10	4	2	147.4	38.4	17.67	1	101	61	87	98	60	88	98	51	88	99	57.3333	87.6667	2069	1	1	8/15/1985	28	1	3	2	4/15/1989	24	1	3	2	3	1	1	1	1	1	1	0	0	0	0	0
28027	0	0	0	0	1	10	4	2	140	33.2	16.94	1	119	62	78	97	48	72	94	52	77	103.333	54	75.6667	2422	1	1	6/15/1987	26	1	2	1	10/15/1986	27	1	2	1	4	2	1	1	2	2	0	0	0	0	0	0
28028	0	0	0	0	2	10	4	2	135.3	30.4	16.61	1	104	59	105	92	60	104	98	51	107	98	56.6667	105.333	1607	2	0	11/15/1979	34	2	3	2	6/15/1979	34	2	2	1	4	2	1	1	1	1	0	0	0	0	0	0
28029	0	0	0	0	1	10	4	2	142.6	43.3	21.29	1	120	66	107	116	69	111	113	68	114	116.333	67.6667	110.667	1911	2	0	11/30/1985	28	1	3	2	2/17/1989	24	1	3	2	4	2	1	1	1	1	0	0	0	0	0	0
28030	0	0	0	0	2	9	4	2	142.3	34.1	16.84	1	92	54	86	92	58	94	92	50	96	92	54	92	1283	1	1	11/12/1987	27	1	1	1	12/26/1982	32	2	2	1	1	1	1	1	2	2	0	0	0	0	0	0
28031	0	0	0	0	1	10	4	2	140.6	43.8	22.16	1	113	50	94	97	53	89	97	55	93	102.333	52.6667	92	2109	1	1	4/20/1974	39	2	1	1	3/27/1980	33	2	2	1	3	1	1	1	1	1	0	0	0	0	0	0
28032	0	0	0	0	2	9	4	2	154.5	40.7	17.05	1	105	56	104	99	50	97	100	49	100	101.333	51.6667	100.333	2071	1	1	6/30/1979	35	2	3	2	4/28/1982	32	2	3	2	5	2	1	1	1	1	1	1	0	0	0	0
28033	0	0	0	0	1	10	4	2	161.2	60.1	23.13	1	115	60	76	106	60	81	102	58	80	107.667	59.3333	79	2882	1	1	8/26/1976	37	2	3	2	3/24/1980	33	2	3	2	3	1	1	1	1	1	0	0	0	0	0	0
28034	0	0	0	0	1	10	4	2	139.1	32.2	16.64	1	103	68	89	101	75	109	99	61	102	101	68	100	1935	1	1	4/15/1984	29	1	1	1	6/10/1984	29	1	1	1	3	1	1	1	1	1	0	0	0	0	0	0
28035	0	0	0	0	1	10	4	2	139.5	34.1	17.52	1	106	61	91	109	60	88	108	58	89	107.667	59.6667	89.3333	1460	1	1	1/21/1973	40	2	3	2	6/22/1977	36	2	3	2	3	1	1	1	1	1	0	0	0	0	0	0
28036	0	0	0	0	1	10	4	2	152.8	57.9	24.8	1	121	65	83	118	63	93	118	57	86	119	61.6667	87.3333	2428	1	1	4/15/1984	29	1	2	1	12/15/1985	28	1	2	1	3	1	1	1	2	2	0	0	0	0	0	0
28037	0	0	0	0	1	10	4	2	143.3	49.7	24.2	1	118	68	99	112	64	93	104	56	99	111.333	62.6667	97	2120	2	0	1/26/1983	30	2	1	1	12/21/1988	25	1	3	2	3	1	2	1	1	1	1	1	0	0	0	0
28038	1	2		1	1	10	4	2	140.4	34.9	17.7	1	111	54	84	104	48	82	99	46	81	104.667	49.3333	82.3333	2030	2	0	12/15/1981	32	2	3	2	11/15/1985	28	1	3	2	4	2	1	1	1	1	0	0	0	2	1	0
28039	1	2		1	2	10	4	2	139.4	32.9	16.93	1	89	52	97	91	56	101	92	58	98	90.6667	55.3333	98.6667	2128	1	2	4/22/1981	32	2	2	1	1/14/1986	27	1	1	1	4	2	1	1	1	1	0	0	0	0	0	0
28040	0	0	0	0	1	9	4	2	146.1	37.6	17.62	1	102	53	97	94	53	98	93	49	100	96.3333	51.6667	98.3333	2114	1	1	12/30/1987	27	1	3	2	5/19/1990	24	1	3	2	3	1	1	1	3	2	0	0	0	0	0	0
28041	1	2		1	1	9	4	2	141.5	54.2	27.07	1	127	70	113	123	73	110	121	70	111	123.667	71	111.333	1700	1	1	12/7/1986	28	1	3	2	10/7/1987	27	1	3	2	3	1	1	1	3	2	0	0	0	0	0	0
28042	0	0	0	0	1	10	4	2	152.6	66.7	28.64	1	124	60	101	116	62	100	119	63	101	119.667	61.6667	100.667	2391	2	0	2/2/1986	27	1	2	1	11/18/1987	26	1	2	1	3	1	1	1	2	2	1	1	0	0	0	0
28043	0	0	0	0	2	10	4	2	142.6	46.4	22.82	1	111	59	92	110	60	96	111	61	100	110.667	60	96	2002	1	1	6/28/1983	30	2	3	2	2/15/1988	25	1	3	2	4	2	1	1	1	1	0	0	0	0	0	0
28044	0	0	0	0	1	9	4	2	137.5	28.6	15.13	1	104	54	95	103	60	94	106	55	90	104.333	56.3333	93	1742	2	0	11/11/1982	32	2	3	2	4/4/1985	29	1	2	1	4	2	1	1	2	2	1	0	0	0	0	0
28045	0	0	0	0	1	10	4	2	137.7	29.3	15.45	1	104	45	79	94	59	90	103	51	89	100.333	51.6667	86	1646	1	1	1/27/1983	30	2	3	2	2/18/1984	29	1	3	2	3	1	1	1	1	1	0	0	0	0	0	0
28046	0	0	0	0	2	9	4	2	136.4	29.6	15.91	1	92	56	93	90	51	91	90	49	85	90.6667	52	89.6667	1863	1	1	12/10/1986	28	1	2	1	9/2/1985	29	1	2	1	3	1	1	1	4	2	0	0	0	0	0	0
28047	0	0	0	0	2	10	4	2	141.1	33	16.58	1	107	60	95	110	58	83	106	51	94	107.667	56.3333	90.6667	2158	2	0	7/31/1988	25	1	2	1	8/9/1990	23	1	2	1	4	2	1	1	1	1	0	0	0	0	0	0
28048	1	1	1		1	10	4	2	150.3	71.4	31.61	1	120	79	101	126	78	108	126	78	109	124	78.3333	106	1480	1	1	12/3/1977	36	2	2	1	2/4/1981	32	2	3	2	2	1	1	1	1	1	1	0	0	0	0	0
28049	1	2		1	1	10	4	2	149.2	43.5	19.54	1	112	66	84	103	68	95	106	66	100	107	66.6667	93	2470	1	1	11/15/1984	29	1	3	2	7/15/1984	29	1	3	2	4	2	1	1	3	2	0	0	0	0	0	0
28050	0	0	0	0	1	9	4	2	141.3	36	18.03	1	117	64	90	112	63	90	111	65	84	113.333	64	88	2604	2	0	11/2/1984	30	2	2	1	8/10/1982	32	2	2	1	4	2	1	1	3	2	0	0	0	0	0	0
28051	0	0	0	0	2	9	4	2	133	30.2	17.07	1	106	58	82	95	62	88	105	55	82	102	58.3333	84	1871	1	1	10/21/1988	26	1	2	1	10/26/1986	28	1	2	1	3	1	1	1	1	1	1	0	0	0	0	0
28052	1	1	1		2	9	4	2	132.1	25.6	14.67	1	88	53	91	89	56	93	86	49	83	87.6667	52.6667	89	1750	1	1	12/23/1982	32	2	1	1	6/28/1987	27	1	3	2	5	2	2	1	1	1	1	1	0	1	0	0
28053	0	0	0	0	2	10	4	2	140.7	33.9	17.12	1	104	60	100	102	58	103	101	54	103	102.333	57.3333	102	2025	2	0	5/5/1981	32	2	3	2	11/23/1989	24	1	3	2	4	2	1	1	1	1	0	0	0	0	0	0
28054	0	0	0	0	1	10	4	2	149.1	54.3	24.43	1	118	62	90	113	56	91	113	54	91	114.667	57.3333	90.6667	2103	2	0	3/15/1985	28	1	2	1	12/15/1985	28	1	3	2	4	2	1	1	1	1	0	0	0	0	0	0
28055	1	1	1		2	10	4	2	140.9	33.4	16.82	1	103	59	84	102	57	89	100	60	94	101.667	58.6667	89	2360	1	1	11/15/1981	32	2	3	2	2/15/1981	32	2	3	2	5	2	1	1	1	1	0	0	0	3	1	0
28056	0	0	0	0	1	9	4	2	127.8	23.2	14.2	1	102	56	79	103	62	82	96	58	76	100.333	58.6667	79	1609	2	0	10/25/1986	28	1	3	2	4/17/1989	25	1	3	2	4	2	1	1	1	1	1	1	0	0	0	0
28057	0	0	0	0	1	10	4	2	136.9	33	17.61	1	109	49	90	105	44	96	107	47	97	107	46.6667	94.3333	1882	2	0	12/20/1980	33	2	2	1	5/10/1992	21	1	1	1	3	1					0	0	0	0	0	0
28058	1	1	1		2	9	4	2	137	30	15.98	1	94	46	89	98	58	89	93	52	89	95	52	89	1627	2	0	4/30/1984	30	2	2	1	9/22/1987	27	1	3	2	4	2	2	1	2	2	0	0	0	0	0	0
28059	1	2		1	2	9	4	2	154	48.9	20.62	1	97	64	82	109	61	87	105	54	88	103.667	59.6667	85.6667	2442	2	0	5/20/1989	25	1	3	2	1/6/1988	26	1	3	2	4	2	1	1	1	1	0	0	0	0	0	0
28060	0	0	0	0	2	9	4	2	144.7	42.5	20.3	1	94	54	94	93	50	99	92	54	102	93	52.6667	98.3333	1736	1	1	9/9/1986	28	1	3	2	5/1/1987	27	1	3	2	3	1	1	1	1	1	1	1	0	0	0	0
28061	0	0	0	0	1	9	4	2	140.3	29.4	14.94	1	97	52	71	100	47	77	99	50	82	98.6667	49.6667	76.6667	2053	2	0	11/12/1982	32	2	2	1	4/1/1988	26	1	2	1	4	2	1	1	1	1	0	0	0	0	0	0
28062	0	0	0	0	1	10	4	2	149.9	56.3	25.06	1	122	64	95	116	54	105	116	62	97	118	60	99	1771	1	1	1/15/1973	40	2	1	1	4/15/1979	34	2	3	2	4	2	1	1	1	1	1	0	0	0	0	0
28063	0	0	0	0	1	9	4	2	140.5	33.3	16.87	1	97	59	95	94	54	97	88	44	98	93	52.3333	96.6667	2215	1	1	10/13/1982	32	2	1	1	3/20/1981	33	2	2	1	3	1	1	1	2	2	1	1	0	0	0	0
28064	0	0	0	0	1	10	4	2	143.9	30.7	14.83	1	98	48	92	96	52	91	96	51	98	96.6667	50.3333	93.6667	1292	1	1	8/18/1988	25	1	3	2	4/12/1990	23	1	3	2	4	2	1	1	1	1	1	1	0	0	0	0
28065	0	0	0	0	2	10	4	2	141.8	31.6	15.72	1	95	58	109	95	57	104	91	57	108	93.6667	57.3333	107	1654	2	0	8/22/1984	29	1	2	1	12/16/1988	25	1	2	1	3	1	1	1	1	1	0	0	0	0	0	0
28066	1	2		1	2	10	4	2	141	33.8	17	1	93	47	67	87	45	69	90	47	69	90	46.3333	68.3333	2734	1	1	3/6/1980	33	2	3	2	6/18/1983	30	2	3	2	5	2	1	1	1	1	0	0	0	0	0	0
28067	0	0	0	0	1	10	4	2	156.9	58.6	23.8	1	110	64	91	112	68	90	105	63	89	109	65	90	2840	2	0	11/15/1971	42	2	2	1	1/15/1981	32	2	1	1	4	2	1	1	4	2	0	0	0	0	0	0
28068	0	0	0	0	1	10	4	2	139.4	35.1	18.06	1	110	57	95	103	60	90	95	60	97	102.667	59	94	2167	1	1	10/26/1979	34	2	3	2	1/30/1987	26	1	2	1	4	2	1	1	1	1	1	1	0	0	0	0
28069	0	0	0	0	2	9	4	2	148.3	36.3	16.51	1	105	61	105	103	57	103	99	58	108	102.333	58.6667	105.333	2018	1	1	6/8/1984	30	2	3	2	3/22/1986	28	1	2	1	3	1	1	1	2	2	0	0	0	0	0	0
28070	0	0	0	0	1	10	4	2	131.1	26.6	15.48											#DIV/0!	#DIV/0!	#DIV/0!	1871	1	2	2/15/1972	41	2	3	2	2/15/1978	35	2	2	1	3	1	1	1	1	1	0	0	0	0	0	0
28071	1	2		1	2	9	4	2	133.3	29.8	16.77	1	97	46	78	92	52	74	92	48	77	93.6667	48.6667	76.3333	1457	1	1	6/4/1988	26	1	3	2	11/5/1988	26	1	3	2	6	2	1	1	1	1	0	0	0	2	1	1
28072	1	1	1		1	11	5	3	167.7	55.6	19.77	1	99	58	85	99	55	82	101	53	80	99.6667	55.3333	82.3333	2620	2	0	8/28/1986	26	1	1	1	1/16/1987	25	1	2	1	4	2	1	1	2	2	1	1	0	0	0	0
28073	0	0	0	0	2	10	5	3	145.9	36.1	16.96	1	108	65	92	114	68	95	108	61	93	110	64.6667	93.3333	2316	2	0	12/24/1973	40	2	3	2	9/10/1980	33	2	4	2	3	1	1	1	1	1	1	1	0	0	0	0
28074	0	0	0	0	1	11	5	3	156.3	81.3	33.28	1	122	66	94	116	66	96	108	64	103	115.333	65.3333	97.6667	2342	1	1	1/27/1983	29	1	3	2	11/5/1984	28	1	3	2	3	1	1	1	1	1	0	0	0	0	0	0
28075	0	0	0	0	2	11	5	3	149.8	15.2	6.77	1	108	62	105	104	54	100	97	53	104	103	56.3333	103	1652	1	1	2/19/1980	32	2	4	2	10/30/1982	30	2	3	2	6	2	1	1	1	1	0	0	0	0	0	0
28076	0	0	0	0	1	11	5	3	157.8	64.9	26.06	1	109	65	105	101	58	94	102	57	100	104	60	99.6667	2383	1	1	5/10/1981	31	2	2	1	3/9/1981	31	2	2	1	3	1	1	1	1	1	0	0	0	0	0	0
28077	0	0	0	0	2	11	5	3	142.3	40.2	19.85	1	110	65	92	112	62	100	101	45	105	107.667	57.3333	99	2310	2	0	10/28/1986	26	1	2	1	1/11/1987	25	1	3	2	4	2	1	1	1	1	1	1	0	0	0	0
28078	0	0	0	0	2	10	5	3	150.1	66.2	29.38	1	114	72	100	106	58	97	105	59	93	108.333	63	96.6667	2253	1	1	10/15/1978	35	2	1	1	7/11/1974	39	2	1	1	2	1	1	1	3	2	1	1	0	0	0	0
28079	0	0	0	0	2	11	5	3	151.7	47.6	20.68	1	112	65	91	104	61	92	107	60	91	107.667	62	91.3333	2515	2	0	2/15/1984	28	1	3	2	3/15/1984	28	1	3	2	4	2	1	1	1	1	1	1	0	0	0	0
28080	1	1	1		2	11	5	3	158.4	60.6	24.15	1	113	63	100	106	61	97	107	53	89	108.667	59	95.3333	4001	2	0	7/28/1987	25	1	2	1	5/25/1988	24	1	1	1	3	1	1	1	1	1	1	1	0	0	0	0
28081	0	0	0	0	1	11	5	3	148.2	37.5	17.07	1	100	67	78	90	56	79	96	61	82	95.3333	61.3333	79.6667	2452			2/6/1969	43	2	1	1	6/12/1973	39	2	1	1	4	2	1	1	1	1	1	1	0	0	0	0
28082	0	0	0	0	2	11	5	3	138.2	27.8	14.56	1	127	73	102	129	64	97	126	70	99	127.333	69	99.3333	1863			5/19/1983	29	1	3	2	12/10/1986	26	1	3	2	4	2	1	1	2	2	0	0	0	0	0	0
28083	0	0	0	0	2	11	5	3	144	30.1	14.52	1	110	58	92	102	52	92	108	52	96	106.667	54	93.3333	1845	2	0	6/4/1985	27	1	2	1	2/13/1985	27	1	3	2	5	2	1	1	1	1	0	0	0	0	0	0
28084	0	0	0	0	1	10	5	3	142.7	34.2	16.79	1	102	55	99	100	57	94	107	51	98	103	54.3333	97	2258	1	1	1/29/1981	32	2	2	1	4/18/1981	32	2	2	1	3	1	1	1	1	1	0	0	0	0	0	0
28085	1	1	1		2	11	5	3	156.4	61.9	25.31	1	110	71	106	106	63	102	106	56	98	107.333	63.3333	102	2672	1	1	8/5/1986	26	1	1	1	6/21/1986	26	1	1	1	3	1	2	1	2	2	0	0	0	0	0	0
28086	1	1	1		1	10	5	3	138.9	30.9	16.02	1	110	52	83	99	56	77	110	55	85	106.333	54.3333	81.6667	2031	2	0	12/30/1982	31	2	2	1	8/27/1984	29	1	2	1	3	1	1	1	1	1	0	0	0	0	0	0
28087	0	0	0	0	2	11	5	3	152.2	43.2	18.65	1	115	64	113	106	63	117	106	57	115	109	61.3333	115	2173	1	1	6/25/1982	30	2	2	1	12/12/1979	33	2	3	2	5	2	1	1	2	2	1	1	0	0	0	0
28088	0	0	0	0	1	11	5	3	145.4	56.1	26.54	1	117	59	106	113	70	113	110	65	107	113.333	64.6667	108.667	2542	1	1	8/5/1986	26	1	1	1	6/21/1986	26	1	1	1	3	1	1	1	2	2	0	0	0	0	0	0
28089	0	0	0	0	2	10	5	3	158.2	44.5	17.78	1	113	67	84	107	70	98	107	61	91	109	66	91	3136	1	1	10/8/1988	25	1	1	1	10/8/1987	26	1	2	1	1	1	1	1	1	1	0	0	0	0	0	0
28090	0	0	0	0	2	10	5	3	138.2	33.7	17.64	1	96	58	87	94	54	92	96	51	98	95.3333	54.3333	92.3333	1194	1	1	10/14/1988	25	1	2	1	6/30/1985	28	1	2	1	3	1	1	1	1	1	1	1	0	0	0	0
28091	0	0	0	0	2	10	5	3	158.9	69.6	27.57	1	112	59	103	108	51	97	109	58	96	109.667	56	98.6667	3136			7/20/1987	26	1	2	1	7/13/1989	24	1	1	1	4	2	1	1	1	1	0	0	0	0	0	0
28092	1	2		1	1	11	5	3	151.7	52.4	22.77	1	114	62	95	110	59	99	109	65	100	111	62	98	3002	2	0	11/20/1984	28	1	2	1	10/5/1984	28	1	3	2	4	2	1	1	1	1	0	0	0	2	1	0
28093	0	0	0	0	1	10	5	3	157.3	64.4	26.03	1	108	64	94	112	60	93	106	59	93	108.667	61	93.3333	2550	2	0	10/27/1988	25	1	2	1	4/1/1988	25	1	2	1	2	1	1	1	2	2	1	1	0	0	0	0
28094	0	0	0	0	1	11	5	3	153.1	53.2	22.7	1	103	49	98	103	50	99	103	51	102	103	50	99.6667	3125	1	1	3/6/1988	24	1	3	2	2/16/1988	24	1	3	2	3	1	1	1	4	2	1	1	0	0	0	0
28095	0	0	0	0	1	10	5	3	150	61.2	27.2	1	124	65	104	122	63	106	120	72	109	122	66.6667	106.333	2499	2	0	12/3/1988	25	1	2	1	6/25/1986	27	1	2	1	3	1	2	1	1	1	0	0	0	0	0	0
28096	1	2		1	1	11	5	3	154.8	38.4	16.02	1	110	63	106	106	59	110	107	61	112	107.667	61	109.333	2410	2	0	11/6/1986	26	1	3	2	8/9/1986	26	1	3	2	3	1	1	1	1	1	1	1	0	0	0	0
28097	1	2		1	2	11	5	3	139	38.6	19.98	1	104	67	89	100	64	95	103	58	92	102.333	63	92	2008	2	0	9/15/1984	28	1	3	2	12/15/1987	25	1	3	2	4	2	1	1	1	1	1	1	0	0	0	0
28098	1	2		1	1	11	5	3	147.5	46	21.14	1	123	69	97	118	71	105	119	61	107	120	67	103	2170	2	0	4/3/1979	33	2	3	2	8/5/1983	29	1	3	2	4	2	1	1	4	2	1	1	0	0	0	0
28099	1	2		1	2	11	5	3	148.6	44.1	19.97	1	102	62	91	93	52	90	97	52	96	97.3333	55.3333	92.3333	2233	2	0	8/15/1983	29	1	2	1	9/15/1983	29	1	3	2	4	2	1	1	1	1	1	1	0	0	0	0
28100	0	0	0	0	1	10	5	3	150.6	38.1	16.8	1	98	61	82	95	57	79	95	59	81	96	59	80.6667	2252	2	0	4/2/1987	26	1	3	2	5/15/1987	26	1	3	2	2	1	1	1	1	1	1	1	0	0	0	0
28101	0	0	0	0	2	11	5	3	158.5	51.9	20.66	1	108	68	98	95	51	93	97	57	100	100	58.6667	97	2925	2	0	1/26/1988	24	1	1	1	9/7/1988	24	1	1	1	2	1	1	1	2	2	0	0	0	0	0	1
28102	0	0	0	0	1	11	5	3	163	73.7	27.74	1	111	63	85	104	60	90	106	61	90	107	61.3333	88.3333	3206	2	0	7/14/1985	27	1	3	2	2/11/1984	28	1	2	1	4	2	1	1	4	2	0	0	0	0	0	0
28103	0	0	0	0	2	11	5	3	144.8	44.9	21.41	1	106	64	82	103	64	96	98	61	93	102.333	63	90.3333	2417	2	0	10/29/1987	25	1	2	1	10/3/1988	24	1	3	2	3	1	1	1	1	1	0	0	0	0	0	0
28104	1	2		1	2	11	5	3	158	59.1	23.67	1	105	45	82	101	47	88	95	49	91	100.333	47	87	2998	2	0	10/13/1987	25	1	3	2	5/21/1983	29	1	3	2	4	2	1	1	1	1	0	0	0	0	0	0
28105	0	0	0	0	1	10	5	3	143.7	39.4	19.08	1	98	63	84	96	61	89	95	61	86	96.3333	61.6667	86.3333	2768	1	1	1/10/1981	32	2	2	1	5/20/1984	29	1	2	1	3	1	1	1	1	1	0	0	0	0	0	0
28106	0	0	0	0	2	11	5	3	148.1	34.4	15.68	1	103	56	89	101	51	89	98	51	89	100.667	52.6667	89	2419	1	1	10/15/1974	38	2	3	2	2/15/1986	26	1	3	2	4	2	1	1	2	2	0	0	0	0	0	0
28107	1	1	1		2	11	5	3	154.9	55.9	23.3	1	106	67	87	102	67	93	100	64	93	102.667	66	91	2458	1	1	9/24/1980	32	2	3	2	10/25/1983	29	1	3	2	5	2	1	1	1	1	1	0	1	0	0	0
28108	0	0	0	0	1	10	5	3	151.2	58.1	25.41	1	117	60	83	121	65	90	112	64	92	116.667	63	88.3333	2534	1	1	6/8/1981	32	2	3	2	3/30/1982	31	2	3	2	4	2	1	1	2	2	0	0	0	0	0	0
28109	0	0	0	0	1	10	5	3	141.2	35.8	17.96	1	116	54	87	112	56	90	105	53	91	111	54.3333	89.3333	2221	2	0	6/25/1984	29	1	2	1	9/8/1984	29	1	3	2	3	1	1	1	1	1	1	1	0	0	0	0
28110	1	1	1		2	11	5	3	152.7	34.4	14.75	1	99	67	105	97	64	106	104	68	108	100	66.3333	106.333	1699	1	1	7/31/1985	27	1	2	1	10/13/1985	27	1	2	1	3	1	1	1	1	1	1	1	0	0	0	0
28111	0	0	0	0	2	11	5	3	143.7	26.5	12.83	1	111	61	90	104	55	86	90	53	89	101.667	56.3333	88.3333	2106	1	1	4/25/1979	33	2	1	1	6/6/1989	23	1	1	1	3	1	1	1	4	2	0	0	0	0	0	0
28112	0	0	0	0	1	10	5	3	137.4	41.4	21.93	1	110	54	97	103	49	97	103	49	102	105.333	50.6667	98.6667	1874	2	0	2/15/1984	29	1	3	2	10/15/1984	29	1	3	2	5	2	1	1	2	2	0	0	0	0	0	0
28113	0	0	0	0	2	10	5	3	145.1	39.8	18.9	1	97	68	109	107	61	109	105	65	110	103	64.6667	109.333	2784	1	1	5/15/1982	31	2	3	2	12/15/1985	28	1	3	2	3	1	1	1	1	1	1	1	0	0	0	0
28114	0	0	0	0	2	10	5	3	143.3	33.1	16.12	1	103	54	109	103	52	117	95	53	108	100.333	53	111.333	2344	1	1	2/11/1989	24	1	3	2	9/20/1988	25	1	3	2	3	1	1	1	1	1	1	1	0	0	0	0
28115	0	0	0	0	2	11	5	3	150.6	55.6	24.51	1	119	64	88	125	63	90	123	59	96	122.333	62	91.3333	2019	1	1	2/17/1986	26	1	3	2	8/27/1986	26	1	3	2	3	1	1	1	1	1	0	0	0	0	0	1
28117	1	2		1	2	11	5	3	151.3	42.5	18.57	1	123	59	83	115	49	79	112	50	83	116.667	52.6667	81.6667	2681	1	1	5/7/1988	24	1	1	1	1/14/1987	25	1	1	1	3	1	1	1	1	1	0	0	0	0	0	0
28118	1	2		1	1	10	5	3	154.1	40.7	17.14	1	106	68	113	107	70	112	101	64	113	104.667	67.3333	112.667	1945	2	0	6/13/1985	28	1	2	1	9/14/1983	30	2	1	1	2	1	1	1	1	1	1	1	0	0	0	0
28119	0	0	0	0	1	11	5	3	142.9	36.9	18.07	1	109	70	101	112	58	100	106	59	105	109	62.3333	102	1998	2	0	10/15/1987	25	1	2	1	5/15/1987	25	1	3	2	3	1	1	1	1	1	1	1	0	0	0	0
28120	1	2		1	1	10	5	3	147.6	50.7	23.27	1	121	67	94	129	71	98	124	64	93	124.667	67.3333	95	2625	1	1	10/15/1985	28	1	3	2	9/15/1988	25	1	3	2	4	2	1	1			0	0	0	0	0	0
28121	0	0	0	0	2	11	5	3	158.1	40.5	16.2	1	133	66	113	120	59	112	119	65	115	124	63.3333	113.333	2317	2	0	3/6/1987	25	1	2	1	1/15/1986	26	1	2	1	4	2	1	1	1	1	0	1	0	0	0	0
28122	1	2		1	2	11	5	3	144.7	31	14.81	1	107	60	88	104	52	99	104	51	98	105	54.3333	95	2159	2	0	1/27/1988	24	1	3	2	1/28/1986	26	1	3	2	4	2	1	1	1	1	0	0	0	3	0	0
28123	1	1	1		1	10	5	3	146.7	55.9	25.97	1	124	73	105	124	77	110	115	69	110	121	73	108.333	1980	2	0	11/20/1984	29	1	3	2	3/3/1986	27	1	2	1	4	2	1	1	2	2	0	0	0	0	0	0
28124	0	0	0	0	2	10	5	3	149.1	44.4	19.97	1	116	62	96	112	63	99	112	57	101	113.333	60.6667	98.6667	2120	2	0	1/5/1988	25	1	2	1	9/6/1988	25	1	3	2	4	2	1	1	1	1	1	1	0	0	0	0
28125	0	0	0	0	1	11	5	3	152.1	69	29.83	1	128	65	110	123	68	108	123	65	110	124.667	66	109.333	2385	2	0	5/15/1979	33	2	3	2	10/15/1980	32	2	2	1	4	2	1	1	1	1	0	0	0	0	0	0
28126	1	2		1	1	11	5	3	157.2	76.1	30.79	1	136	75	119	137	78	117	134	79	120	135.667	77.3333	118.667	2123	1	1	6/26/1988	24	1	3	2	3/1/1988	24	1	2	1	3	1	1	1	4	2	1	1	0	1	0	0
28127	0	0	0	0	2	10	5	3	149.5	37.9	16.96	1	110	62	107	107	60	110	112	59	107	109.667	60.3333	108	2489	2	0	8/15/1971	42	2	4	2	6/15/1968	45	2	2	1	3	1	1	1	2	2	1	1	0	0	0	0
28128	1	2		1	1	11	5	3	140.3	50	25.4	1	120	76	115	124	69	121	116	54	117	120	66.3333	117.667	2369	1	1	4/15/1982	30	2	2	1	5/15/1978	34	2	2	1	4	2	1	1	1	1	1	1	0	0	0	1
28129	0	0	0	0	1	11	5	3	155.9	62.2	25.59		129	69	112	129	68	110	116	71	105	124.667	69.3333	109	1950	2	0	11/1/1972	40	2	3	2	11/30/1975	37	2	3	2	2	1	2	1	1	1	1	1	0	0	0	0
28130	0	0	0	0	1	11	5	3	152.7	42.1	18.06	1	103	55	93	99	56	91	100	53	94	100.667	54.6667	92.6667	2932	1	1	6/28/1985	27	1	2	1	12/28/1984	28	1	2	1	3	1	2	1	2	2	0	0	0	0	0	0
28131	0	0	0	0	1	10	5	3	147	46.2	21.38	1	105	62	102	106	61	100	102	63	102	104.333	62	101.333	2444	2	0	1/17/1983	30	2	2	1	12/25/1986	27	1	2	1	3	1	1	1	1	1	1	1	0	0	0	0
28132	0	0	0	0	1	11	5	3	154.1	66.1	27.84	1	128	67	102	128	61	100	126	67	102	127.333	65	101.333	2676		1	5/27/1974	38	2	1	1	8/20/1977	35	2	1	1	2	1	1	1	1	1	0	0	0	0	0	0
28133	0	0	0	0	2	11	5	3	143.2	26.9	13.12	1	112	63	94	107	61	93	107	58	89	108.667	60.6667	92	2278	1	1	11/6/1982	30	2	2	1	8/27/1983	29	1	1	1	3	1	1	1	4	2	0	0	0	0	0	0
28134	0	0	0	0	2	10	5	3	154.3	69.9	29.36	1	124	75	97	124	74	94	119	68	96	122.333	72.3333	95.6667	2500	1	1	6/30/1979	34	2	3	2	4/17/1985	28	1	3	2	2	1	1	1	3	2	0	0	0	0	0	0
28135	0	0	0	0	1	10	5	3	143.9	42.5	20.52	1	106	59	106	99	52	106	99	57	111	101.333	56	107.667	1654	1	1	1/6/1988	25	1	3	2	5/13/1990	23	1	2	1	1	1	1	1	1	1	1	1	0	0	0	0
28136	0	0	0	0	2	10	5	3	139	34.5	17.86	1	98	59	99	95	52	95	95	52	99	96	54.3333	97.6667	1848	2	0	7/15/1985	28	1	3	2	9/15/1985	28	1	3	2	5	2	1	1	2	2	1	0	0	0	0	0
28137	0	0	0	0	2	11	5	3	155	75.2	31.3	1	131	71	107	136	72	108	136	72	107	134.333	71.6667	107.333	2461	2	0	2/8/1984	28	1	1	1	5/9/1990	22	1	1	1	3	1					0	0	0	0	0	0
28138	1	2		1	1	10	5	3	150.7	61.6	27.12	1	121	69	109	116	63	108	112	81	109	116.333	71	108.667	2815	2	0	12/7/1982	31	2	3	2	6/19/1983	30	2	3	2	4	2	1	1	4	2	0	0	0	0	0	0
28139	0	0	0	0	1	10	5	3	149.9	43.9	19.54	1	112	59	80	105	55	83	102	54	90	106.333	56	84.3333	2380	2	0	10/29/1986	27	1	1	1	11/10/1982	31	2	1	1	1	1	1	1	1	1	0	0	0	0	0	0
28140	0	0	0	0	2	10	5	3	134.3	34	18.85	1	123	72	99	98	52	84	116	58	96	112.333	60.6667	93	2303	2	0	3/15/1979	34	2	2	1	3/15/1980	33	2	1	1	1	1	1	1	1	1	0	0	0	0	0	0
28141	0	0	0	0	2	11	5	3	165.5	58.5	21.36	1	139	98	104	135	87	107	124	88	101	132.667	91	104	2735	1	1	12/6/1982	30	2	3	2	2/2/1983	29	1	3	2	4	2	1	1	1	1	1	0	0	0	0	0
28142	0	0	0	0	1	11	5	3	140.9	39	19.64	1	103	58	98	96	40	100	97	57	103	98.6667	51.6667	100.333	2411	2	0	1/27/1985	27	1	3	2	12/20/1985	27	1	2	1	3	1	1	1	2	2	1	1	0	0	0	0
28143	0	0	0	0	1	11	5	3	161.8	81.3	31.06	1	147	71	105	131	69	103	131	65	103	136.333	68.3333	103.667	2441	1	1	6/30/1985	27	1	3	2	12/6/1985	27	1	3	2	4	2	1	1	1	1	0	0	0	0	0	0
28144	0	0	0	0	2	11	5	3	147.4	36.9	16.98	1	112	58	77	124	72	88	112	49	76	116	59.6667	80.3333	2060	1	1	7/20/1982	30	2	3	2	9/9/1982	30	2	3	2	4	2	1	1	1	1	0	0	0	0	0	0
28145	1	2		1	1	11	5	3	144.3	31.1	14.94	1	122	68	81	113	62	79	113	60	83	116	63.3333	81	1912	2	0	11/15/1982	30	2	2	1	1/15/1984	28	1	3	2	2	1	1	1	1	1	1	0	0	0	0	0
28146	0	0	0	0	1	11	5	3	151.4	45.9	20.02	1	100	64	100	101	56	98	101	59	97	100.667	59.6667	98.3333	2994	2	0	1/6/1984	28	1	2	1	6/15/1983	29	1	1	1	3	1	1	1	3	2	1	1	0	0	0	0
28147	1	1	1		1	10	5	3	153.6	70.9	30.05	1	133	59	104	127	76	104	129	63	103	129.667	66	103.667	2281	2	0	1/29/1971	42	2	2	1	3/7/1973	40	2	2	1	1	1	1	1	2	2	0	0	0	0	0	0
28148	1	2		1	1	10	5	3	158.1	41.7	16.68	1	119	61	70	111	63	70	109	63	70	113	62.3333	70	1914	2	0	3/15/1981	32	2	3	2	3/8/1980	33	2	3	2	4	2	1	1	1	1	0	0	0	0	0	0
28149	1	2		1	1	11	5	3	147.9	34.9	15.95	1										#DIV/0!	#DIV/0!	#DIV/0!	2545	2	0	5/30/1970	42	2	2	1	8/8/1978	34	2	2	1	2	1	1	1	1	1	0	0	0	0	0	0
28150	1	2		1	1	11	5	3	139.6	39.6	20.32	1	122	70	99	114	66	102	111	61	100	115.667	65.6667	100.333	2038	2	0	5/24/1984	28	1	3	2	7/15/1982	30	2	2	1	5	2	1	1	1	1	0	0	0	0	0	0
28151	0	0	0	0	1	11	5	3	158	40.8	16.34	1	118	65	92	112	70	94	110	63	93	113.333	66	93	3004	2	0	7/5/1981	31	2	3	2	11/21/1982	30	2	3	2	4	2	1	1	1	1	0	0	0	0	0	0
28152	1	2		1	1	10	5	3	146.2	52.1	24.37	1	131	67	75	125	58	77	114	48	77	123.333	57.6667	76.3333	2623	2	0	8/20/1981	32	2	4	2	1/19/1981	32	2	3	2	4	2	1	1	4	2	1	1	0	4	0	0
28153	1	1	1		1	10	5	3	149.7	70.5	31.46	1	113	58	89	114	59	85	115	56	85	114	57.6667	86.3333	2662	1	1	4/15/1985	28	1	3	2	6/15/1984	29	1	3	2	3	1	1	1	1	1	1	1	0	0	0	0
28155	0	0	0	0	2	10	5	3	150.1	55.4	24.59	1	114	70	106	106	60	101	113	60	105	111	63.3333	104	1820	1	1	2/4/1986	27	1	3	2	5/18/1987	26	1	3	2	4	2	1	1	2	2	0	0	0	0	0	0
28156	1	2		1	2	11	5	3	145.1	26	12.35	1	90	52	85	90	48	86	84	43	90	88	47.6667	87	1883	1	1	10/12/1987	25	1	3	2	12/8/1985	27	1	3	2	3	1	1	1	4	2	1	1	0	0	0	0
28158	0	0	0	0	1	11	5	3	167.9	75.6	26.82	1	122	62	96	119	63	97	119	63	99	120	62.6667	97.3333	3278	2	0	2/15/1987	25	1	3	2	10/15/1986	26	1	3	2	3	1	1	1	2	2	0	0	0	0	0	0
28159	0	0	0	0	2	11	5	3	160.5	43.6	16.93	1	118	68	103	110	58	92	110	64	91	112.667	63.3333	95.3333	2143	1	1	10/29/1982	30	2	3	2	4/3/1979	33	2	3	2	5	2	1	1	1	1	1	1	0	0	0	0
28160	0	0	0	0	2	10	5	3	145.3	40.1	18.99	1	107	59	107	100	64	99	101	56	108	102.667	59.6667	104.667	2182	2	0	11/12/1982	31	2	2	1	12/7/1982	31	2	2	1	2	1	1	1	2	2	1	1	0	0	0	0
28161	0	0	0	0	1	10	5	3	142.1	29.4	14.56	1	94	59	117	93	56	114	92	51	115	93	55.3333	115.333	2182	2	0	8/15/1983	30	2	3	2	6/15/1983	30	2	3	2	5	2	1	1	1	1	1	0	0	0	0	0
28162	0	0	0	0	2	10	5	3	162	75.9	28.92	1	149	76	93	130	75	89	122	66	93	133.667	72.3333	91.6667	1590	2	0	1/4/1984	29	1	2	1	9/2/1986	27	1	2	1	3	1	1	1	1	1	1	1	0	0	0	0
28163	1	2		1	2	11	5	3	148.6	32.1	14.54	1	102	66	97	102	64	103	104	66	103	102.667	65.3333	101	2153	2	0	1/30/1979	33	2	2	1	9/2/1980	32	2	3	2	4	2	1	1	1	1	0	0	0	0	0	0
28164	1	1	1		1	11	5	3	160	63.4	24.77	1	113	72	103	113	68	98	110	69	98	112	69.6667	99.6667	2535	2	0	4/16/1979	33	2	2	1	11/17/1983	29	1	2	1	3	1	2	2	4	2	1	1	0	0	0	0
28165	1	2		1	2	11	5	3	151.3	52.8	23.07	1	110	63	91	112	66	102	109	59	93	110.333	62.6667	95.3333	2036			5/11/1972	40	2	2	1	9/11/1983	29	1	2	1	3	1	1	1	1	1	0	0	0	1	1	0
28166	1	1	1		1	11	5	3	155.1	58.1	24.15	1	124	64	95	129	71	92	117	62	97	123.333	65.6667	94.6667	3329	2	0	12/3/1982	30	2	2	1	2/7/1983	29	1	2	1	3	1	1	1	1	1	0	0	0	0	0	0
28167	0	0	0	0	2	10	5	3	150.4	38.8	17.15	1	91	58	90	92	52	91	93	58	92	92	56	91	2218	1	1	9/15/1980	33	2	3	2	3/15/1980	33	2	2	1	4	2	1	1	1	1	0	0	0	0	0	0
28168	0	0	0	0	1	11	5	3	135.4	34.9	19.04	1	102	51	91	93	49	95	91	47	100	95.3333	49	95.3333	1462	2	0	3/15/1985	27	1	2	1	6/15/1986	26	1	2	1	3	1	1	1	4	2	0	0	0	0	0	0
28169	0	0	0	0	1	11	5	3	139.7	41.4	21.21	1	117	65	95	118	62	94	114	63	97	116.333	63.3333	95.3333	2019	2	0	4/9/1983	29	1	2	1	5/23/1984	28	1	3	2	3	1	1	1	1	1	1	0	0	0	0	0
28170	0	0	0	0	2	10	5	3	152.2	41.1	17.74	1	120	81	81	112	75	84	109	73	87	113.667	76.3333	84	2504	2	0	12/19/1985	28	1	2	1	9/5/1987	26	1	2	1	3	1	1	1	1	1	0	0	0	0	0	0
28171	0	0	0	0	1	10	5	3	139.6	41.3	21.19	1	119	72	99	113	61	102	111	68	106	114.333	67	102.333	2309	1	1	10/6/1985	28	1	3	2	12/25/1983	30	2	3	2	3	1	1	1	1	1	1	0	0	0	0	0
28172	0	0	0	0	1	10	5	3	151.3	72.9	31.85	1	127	50	101	121	59	103	121	55	102	123	54.6667	102	3470	1	1	3/15/1983	30	2	3	2	3/15/1984	29	1	3	2	3	1	1	1	1	1	1	1	0	0	0	0
28173	1	1	1		1	11	5	3	140.8	46.4	23.41	1	100	55	87	101	52	90	98	56	98	99.6667	54.3333	91.6667	2065	2	0	2/23/1986	26	1	3	2	11/20/1983	29	1	3	2	4	2	1	1	2	2	0	0	0	0	0	0
28174	0	0	0	0	2	10	5	3	145.5	47.5	22.44	1	117	60	94	116	55	98	119	55	98	117.333	56.6667	96.6667	2898	2	0	6/29/1989	24	1	3	2	6/23/1988	25	1	3	2	4	2	1	1	4	2	1	1	0	0	0	0
28175	1	1	1		1	10	5	3	155.7	62.6	25.82	1	111	50	72	103	48	68	107	56	74	107	51.3333	71.3333	3339	2	0	11/3/1981	32	2	3	2	1/23/1984	29	1	2	1	2	1	1	1	1	1	1	1	0	0	0	0
28176	0	0	0	0	1	11	5	3	152.3	39.2	16.9	1	104	52	81	105	54	82	100	54	82	103	53.3333	81.6667	2259	2	0	7/21/1981	31	2	2	1	7/26/1979	33	2	2	1	3	1	1	1	2	2	0	0	0	0	0	0
28177	0	0	0	0	2	11	5	3	171.2	48.7	16.62	1	117	69	80	102	61	71	101	61	86	106.667	63.6667	79	2776	2	0	3/28/1983	29	1	3	2	6/18/1986	26	1	2	1	2	1	1	1	1	1	0	0	0	0	0	0
28178	0	0	0	0	1	11	5	3	150.4	69.7	30.81	1	122	75	115	116	67	118	113	65	114	117	69	115.667	2623	2	0	9/30/1988	24	1	2	1	2/16/1984	28	1	2	1	3	1	1	1	1	1	0	0	0	0	0	0
28179	0	0	0	0	2	10	5	3	154.3	38.4	16.13	1	102	55	85	104	49	95	104	53	95	103.333	52.3333	91.6667	2150	2	0	2/13/1981	32	2	2	1	11/7/1988	25	1	2	1	4	2	1	1	1	1	1	1	0	0	0	1
28181	1	1	1		1	11	5	3	145.4	61.7	29.18	1	126	64	93	94	54	92	111	64	92	110.333	60.6667	92.3333	1936	2	0	10/16/1980	32	2	2	1	8/8/1983	29	1	2	1	1	1	1	1	1	1	1	1	0	0	0	0
28182	0	0	0	0	2	10	5	3	160.2	69.3	27	1	124	72	96	125	69	94	117	66	101	122	69	97	1844	1	1	3/14/1975	38	2	2	1	2/6/1976	37	2	2	1	2	1	1	1	1	1	1	1	0	0	0	0
28183	0	0	0	0	1	10	5	3	142.8	56.7	27.81	1	128	72	115	123	56	101	111	59	96	120.667	62.3333	104	2361	2	0	6/5/1988	25	1	2	1	1/5/1990	23	1	2	1	4	2	1	1	1	1	1	1	0	0	0	0
28184	0	0	0	0	1	10	5	3	149.5	50.3	22.51	1	125	55	85	116	59	88	115	60	88	118.667	58	87	2371	2	0	6/15/1983	30	2	3	2	11/1/1987	26	1	3	2	1	1	1	1	4	2	0	0	0	0	0	0
28185	1	2		1	2	11	5	3	153.1	66.4	28.33	1	116	58	78	110	48	77	107	51	79	111	52.3333	78	2525			9/1/1969	43	2	2	1	6/2/1983	29	1	2	1	1	1	1	1	1	1	1	0	0	3	1	0
28186	0	0	0	0	1	11	5	3	158.5	62.7	24.96	1	129	72	97	126	65	103	119	66	104	124.667	67.6667	101.333	2702	1	1	8/24/1970	42	2	1	1	8/1/1982	30	2	3	2	6	2	1	1	2	2	1	0	0	0	0	0
28187	0	0	0	0	1	11	5	3	155.1	66.9	27.81	1	124	62	88	123	65	83	116	67	89	121	64.6667	86.6667	2331	2	0	4/29/1982	30	2	3	2	1/1/1983	29	1	3	2	5	2	1	1	1	1	1	1	0	0	0	0
28188	1	1	1		1	10	5	3	143.3	33.8	16.46	1	108	51	71	106	49	82	104	44	70	106	48	74.3333	2361	2	0	1/1/1971	42	2	2	1	3/7/1973	40	2	1	1	1	1	1	1	2	2	0	0	0	0	0	0
28189	0	0	0	0	2	10	5	3	155.1	57.4	23.86	1	126	86	99	121	75	88	117	68	91	121.333	76.3333	92.6667	3062	1	2	7/2/1984	29	1	2	1	12/15/1987	26	1	2	1	4	2	1	1	1	1	0	0	0	0	0	0
28191	0	0	0	0	1	10	5	3	147.6	48.3	22.17	1	119	68	73	120	60	85	124	69	79	121	65.6667	79	3446	1	1	10/12/1985	28	1	3	2	1/30/1985	28	1	3	2	4	2	1	1	1	1	1	1	0	0	0	0
28192	0	0	0	0	1	10	5	3	159.9	85.4	33.4	1	128	76	115	134	82	115	133	59	111	131.667	72.3333	113.667	3080	1	2	12/29/1990	23	1	2	1	8/3/1990	23	1	2	1	3	1	1	1	1	1	1	1	0	0	0	0
28193	1	1	1		1	11	5	3	147.4	38	17.49	1	118	69	77	114	70	81	120	70	81	117.333	69.6667	79.6667	2714	1	1	4/22/1981	31	2	1	1	1/14/1986	26	1	1	1	3	1	1	1	3	2	0	0	1	3	1	0
28194	0	0	0	0	2	10	5	3	155.7	53.6	22.11	1	117	64	85	108	59	85	106	55	84	110.333	59.3333	84.6667	1833	1	1	10/24/1985	28	1	3	2	1/7/1989	24	1	2	1	3	1	1	1	2	2	0	0	0	0	0	0
28195	0	0	0	0	1	11	5	3	161.7	46.8	17.9	1	139	76	86	132	75	90	123	73	90	131.333	74.6667	88.6667	2062	2	0	2/9/1988	24	1	2	1	4/8/1988	24	1	3	2	3	1		1	1	1	0	0	0	0	0	0
28196	0	0	0	0	1	11	5	3	164.3	65.8	24.38	1	131	69	103	118	57	102	123	66	103	124	64	102.667	3332	1	1	4/3/1983	29	1	3	2	11/5/1990	22	1	2	1	5	2	1	1	1	1	1	1	0	0	0	0
28197	0	0	0	0	2	11	5	3	147.8	44	20.14	1	105	55	99	105	57	98	110	59	100	106.667	57	99	1880	1	1	2/18/1986	26	1	3	2	9/23/1983	29	1	3	2	4	2					0	0	0	0	0	0
28198	1	2		1	2	11	5	3	156.6	48.8	19.9	1	121	60	82	112	48	78	108	53	83	113.667	53.6667	81	2782	1	1	6/19/1979	33	2	1	1	4/7/1982	30	2	1	1	2	1	1	1	4	2	0	0	0	0	0	0
28199	1	1	1		1	11	5	3	150.6	53.3	23.5	1	115	63	88	115	71	95	120	67	95	116.667	67	92.6667	2383	1	1	1/4/1983	29	1	3	2	1/16/1987	25	1	3	2	4	2	1	1	2	2	0	0	0	4	1	0
28200	1	1	1		2	11	5	3	158.7	76.7	30.45	1	118	62	94	117	57	93	120	62	95	118.333	60.3333	94	3224	1	1	9/17/1983	29	1	3	2	5/21/1982	30	2	2	1	3	1	1	1	1	1	1	1	0	0	0	0
28201	1	1	1		1	11	5	3	146.7	46	21.37	1	99	59	78	101	59	76	101	57	84	100.333	58.3333	79.3333	2113	1	1	1/12/1985	27	1	3	2	7/8/1986	26	1	3	2	3	1	1	1	2	2	0	0	1	3	2	1
28202	0	0	0	0	2	11	5	3	148.7	37.8	17.1	1	98	53	97	94	56	79	93	49	81	95	52.6667	85.6667	2508	1	1	10/25/1987	25	1	3	2	5/7/1984	28	1	3	2	4	2	1	1	1	1	1	1	0	0	0	0
28203	0	0	0	0	2	10	5	3	161.6	52.9	20.26	1	123	60	93	111	54	86	107	53	95	113.667	55.6667	91.3333	2845	2	0	11/8/1979	34	2	3	2	8/20/1981	32	2	3	2	4	2	1	1	1	1	1	1	0	0	0	0
28204	1	2		1	2	11	5	3	156.1	37	15.18	1	111	74	117	109	67	111	99	65	106	106.333	68.6667	111.333	2787	2	0	10/8/1988	24	1	2	1	11/27/1990	22	1	2	1	3	1	1	1	1	1	1	1	0	0	0	0
28205	0	0	0	0	1	10	5	3	155.4	63.9	26.46	1	141	71	98	140	74	104	137	70	102	139.333	71.6667	101.333	3446	1	1	1/2/1982	31	2	2	1	1/20/1983	30	2	2	1	3	1	1	1	1	1	0	0	0	0	0	0
28206	1	2		1	1	10	5	3	155.8	73.7	30.36	1	117	68	84	109	52	75	106	52	78	110.667	57.3333	79	3504	2	0	9/15/1981	32	2	3	2	6/15/1980	33	2	3	2	3	1	2	1	2	2	0	0	0	0	0	0
28207	1	2		1	1	11	5	3	156.8	56.8	23.1	1	106	55	83	108	54	86	111	54	85	108.333	54.3333	84.6667	3483	2	0	4/1/1986	26	1	3	2	6/4/1984	28	1	2	1	5	2	1	1	1	1	1	0	0	0	0	0
28208	0	0	0	0	1	11	5	3	158.3	46.6	18.6	1	100	65	93	98	61	91	100	57	88	99.3333	61	90.6667	3477	2	0	5/5/1986	26	1	2	1	2/16/1982	30	2	3	2	3	1	1	1	1	1	0	0	0	0	0	0
28209	0	0	0	0	2	11	5	3	163.1	83.9	31.54	1	131	63	123	127	71	122	119	72	119	125.667	68.6667	121.333	3635	1	1	3/21/1986	26	1	3	2	8/1/1986	26	1	3	2	3	1	1	1	4	2	1	1	0	0	0	0
28210	0	0	0	0	1	11	5	3	142.2	34.1	16.86	1	124	77	85	116	64	96	117	62	96	119	67.6667	92.3333	2509			4/25/1985	27	1	2	1	5/12/1989	23	1	2	1	4	2	1	1	1	1	0	0	0	0	0	0
28211	0	0	0	0	2	11	5	3	164.9	72.9	26.81	1	134	72	93	128	63	95	117	59	98	126.333	64.6667	95.3333	3259	2	0	11/15/1978	34	2	2	1	4/15/1980	32	2	3	2	4	2	1	1	2	2	1	1	0	0	0	0
28212	1	2		1	1	11	5	3	154.3	34.8	14.62	1	110	77	83	95	75	92	100	66	74	101.667	72.6667	83	3078	2	0	6/24/1989	23	1	1	1	2/16/1988	24	1	3	2	3	1	1	1	1	1	1	1	0	2	1	0
28213	0	0	0	0	1	11	5	3	155.9	54	22.22	1	123	74	96	127	54	88	123	71	101	124.333	66.3333	95	1289	2	0	7/15/1983	29	1	3	2	10/15/1981	31	2	3	2	4	2	1	1	1	1	0	0	0	0	0	0
28215	0	0	0	0	1	11	5	3	163.3	75.2	28.2	1	120	72	89	126	63	86	126	71	95	124	68.6667	90	3286	2	0	11/8/1974	38	2	1	1	4/30/1978	34	2	2	1	2	1	1	1	1	1	1	1	0	0	0	0
28216	0	0	0	0	2	11	5	3	137.6	30.8	16.27	1	96	57	72	94	57	77	91	55	77	93.6667	56.3333	75.3333	2394	2	0	9/29/1963	49	2	3	2	9/29/1976	36	2	3	2	4	2	1	1	1	1	1	1	0	0	0	0
28217	0	0	0	0	2	11	5	3	143.4	28.7	13.96	1	108	66	91	104	67	87	106	59	94	106	64	90.6667	2778	1	2	6/9/1986	26	1	2	1	11/27/1989	23	1	2	1	3	1	1	1	2	2	1	1	0	0	0	0
28218	0	0	0	0	1	10	5	3	152.4	53.9	23.21	1	101	55	99	115	94	103	93	51	101	103	66.6667	101	2205	1	1	4/15/1985	28	1	3	2	5/6/1986	27	1	1	1	3	1					0	0	0	0	0	0
28219	0	0	0	0	2	11	5	3	165.1	44.6	16.36	1	93	53	81	86	53	84	86	51	82	88.3333	52.3333	82.3333	3259	1	1	1/29/1982	30	2	3	2	12/23/1988	24	1	3	2	4	2	1	1	2	2	1	1	0	0	0	0
28220	0	0	0	0	1	11	5	3	159.7	57.2	22.43	1	106	76	93	124	88	72	115	78	92	115	80.6667	85.6667	3580	2	0	3/15/1986	26	1	3	2	12/15/1984	28	1	3	2	4	2	1	1	1	1	0	0	0	0	0	0
28221	0	0	0	0	1	11	5	3	151.7	49.6	21.55	1	121	67	97	119	57	103	114	56	103	118	60	101	2928	2	0	1/10/1986	26	1	3	2	2/4/1986	26	1	3	2	3	1					1	1	0	0	0	0
28222	0	0	0	0	1	11	5	3	140	29.1	14.85	1	123	95	94	93	64	96	106	56	93	107.333	71.6667	94.3333	2014	1	1	1/8/1981	31	2	3	2	8/15/1983	29	1	3	2	5	2	1	1	1	1	0	0	0	0	0	0
28223	1	1	1		1	11	5	3	150.1	55.4	24.59	1	119	66	94	111	67	95	105	64	97	111.667	65.6667	95.3333	2426	2	0	11/3/1987	25	1	3	2	3/24/1988	24	1	1	1	4	2	1	1	3	2	1	1	1	0	0	0
28224	0	0	0	0	2	10	5	3	153.2	63.1	26.89	1	115	61	84	111	55	86	105	55	85	110.333	57	85	1794	2	0	5/15/1984	29	1	3	2	10/15/1984	29	1	3	2	1	1	1	1	1	1	0	0	0	0	0	0
28225	1	1	1		1	11	5	3	167.9	71.8	25.47	1	125	71	94	123	70	90	124	71	96	124	70.6667	93.3333	4119	2	0	3/23/1984	28	1	3	2	6/1/1984	28	1	3	2	5	2	1	1	1	1	0	0	0	0	0	1
28226	0	0	0	0	2	11	5	3	157.8	45.7	18.35	1	130	65	100	113	55	92	113	66	94	118.667	62	95.3333	2474	2	0	2/19/1983	29	1	2	1	4/12/1984	28	1	2	1	3	1	1	1	4	2	0	0	0	0	0	0
28227	1	1	1		2	11	5	3	154.6	65.1	27.24	1	130	67	106	121	56	105	122	70	106	124.333	64.3333	105.667	2593	2	0	9/29/1987	25	1	3	2	11/30/1987	25	1	3	2	4	2	1	1	1	1	1	0	0	0	0	0
28228	1	1	1		1	11	5	3	166.5	67.1	24.2	1	126	74	120	119	73	118	115	70	117	120	72.3333	118.333	3137	1	1	6/15/1975	37	2	1	1	3/15/1977	35	2	1	1	2	1	1	1	1	1	0	0	0	0	0	0
28229	1	1	1		1	11	5	3	139	33.5	17.34	1	119	61	86	105	64	93	115	63	99	113	62.6667	92.6667	2048	2	0	12/1/1989	23	1	2	1	12/1/1983	29	1	1	1	2	1	1	1	1	1	1	0	0	0	0	0
28230	0	0	0	0	2	11	5	3	161.8	80.3	30.67	1	132	73	79	119	54	83	112	55	83	121	60.6667	81.6667	4274	2	0	8/25/1985	27	1	3	2	1/29/1986	26	1	3	2	5	2	1	1	1	1	1	1	0	0	0	0
28231	0	0	0	0	2	10	5	3	148.2	36	16.39	1	116	83	95	129	73	100	119	76	104	121.333	77.3333	99.6667	2145	1	1	4/19/1978	35	2	2	1	4/23/1984	29	1	2	1	3	1	1	1	1	1	0	0	0	0	0	0
28232	1	2		1	2	10	5	3	149.1	39.8	17.9	1	116	61	87	114	54	86	115	64	90	115	59.6667	87.6667	2361	1	1	9/3/1987	26	1	2	1	6/30/1987	26	1	2	1	3	1	1	1	1	1	1	0	0	0	0	0
28233	0	0	0	0	1	11	5	3	151.3	40.6	17.74	1	126	72	74	110	62	73	112	60	77	116	64.6667	74.6667	2340	1	1	8/15/1980	32	2	3	2	11/15/1984	28	1	2	1	4	2	1	1	1	1	0	0	0	0	0	0
28234	0	0	0	0	1	10	5	3	141.9	32.5	16.14	1	129	71	112	113	60	114	116	55	116	119.333	62	114	1594	2	0	12/21/1980	33	2	1	1	2/4/1986	27	1	1	1	3	1	1	1	1	1	0	0	0	0	0	0
28235	1	2		1	1	10	5	3	156.4	64.6	26.41	1	121	57	79	117	53	76	109	50	82	115.667	53.3333	79	3172	2	0	2/8/1985	28	1	3	2	3/10/1987	26	1	3	2	5	2	1	1	1	1	0	0	0	0	0	0
28236	0	0	0	0	1	11	5	3	161.6	78.7	30.14	1	118	54	99	114	64	101	117	63	96	116.333	60.3333	98.6667	3252	1	4	6/5/1980	32	2	1	1	7/17/1982	30	2	1	1	1	1	1	1	2	2	1	1	0	0	0	0
28237	0	0	0	0	1	10	5	3	132.8	27.7	15.71	1	117	57	90	104	55	98	102	51	95	107.667	54.3333	94.3333	1818	1	1	1/29/1981	32	2	2	1	4/18/1981	32	2	2	1	2	1	1	1	1	1	0	0	0	0	0	0
28238	0	0	0	0	2	10	5	3	155.5	39.4	16.29	1	117	70	83	113	67	93	111	64	96	113.667	67	90.6667	2580	1	1	3/14/1978	35	2	2	1	2/16/1982	31	2	3	2	4	2	1	1	1	1	1	0	0	0	0	0
28239	0	0	0	0	1	10	5	3	141.2	34.9	17.5	1	122	64	82	118	65	88	122	61	95	120.667	63.3333	88.3333	2776	1	1	3/14/1978	35	2	2	1	2/16/1982	31	2	3	2	4	2	1	1	1	1	1	0	0	0	0	0
28240	1	2		1	2	11	5	3	142.2	30.6	15.13	1	99	59	79	104	59	87	100	59	92	101	59	86	1999	1	1	10/13/1983	29	1	3	2	12/29/1983	29	1	3	2	6	2	1	1	1	1	1	0	0	0	0	0
28241	0	0	0	0	1	11	5	3	154.6	60.4	25.27	1	113	63	96	114	62	97	106	61	92	111	62	95	2741	2	0	10/18/1979	33	2	2	1	1/6/1981	31	2	2	1	3	1	1	1	1	1	1	1	0	0	0	0
28242	0	0	0	0	1	10	5	3	158.3	61.6	24.58	1	129	69	102	127	73	110	128	74	105	128	72	105.667	4131	2	0	4/2/1982	31	2	2	1	8/15/1983	30	2	2	1	4	2	1	1	2	2	0	0	0	0	0	0
28243	0	0	0	0	2	11	5	3	150.8	32.5	14.29	1	118	72	115	119	71	115	112	69	106	116.333	70.6667	112	1869	2	0	3/5/1986	26	1	2	1	7/25/1981	31	2	2	1	1	1	1	1	2	2	1	0	0	0	0	0
28244	0	0	0	0	1	11	5	3	145.7	37.3	17.57	1	101	55	91	97	56	92	102	55	93	100	55.3333	92	1829	1	1	5/23/1989	23	1	2	1	3/4/1988	24	1	2	1	5	2			2	2	0	0	0	0	0	0
28245	1	2		1	1	11	5	3	153.4	68.9	29.28	1	114	66	90	105	58	96	102	57	96	107	60.3333	94	3043	2	0	2/1/1982	30	2	2	1	7/26/1982	30	2	3	2	4	2	1	1	1	1	0	0	0	0	0	0
28246	0	0	0	0	1	10	5	3	147.1	35	16.17	1	117	71	93	109	65	88	111	67	90	112.333	67.6667	90.3333	2218	1	1	9/8/1982	31	2	3	2	3/16/1982	31	2	3	2	5	2	1	1	1	1	1	0	0	0	0	0
28247	1	2		1	1	11	5	3	132.6	26.2	14.9	1	105	62	85	104	64	104	105	65	97	104.667	63.6667	95.3333	1386	2	0	7/12/1989	23	1	1	1	2/12/1989	23	1	1	1	2	1	1	1	1	1	0	0	0	1	1	0
28248	0	0	0	0	1	10	5	3	141.7	32.1	15.99	1	120	71	77	117	70	84	115	68	81	117.333	69.6667	80.6667	3071	1	1	3/1/1985	28	1	3	2	4/1/1986	27	1	2	1	3	1	1	1	1	1	0	0	0	0	0	0
28249	0	0	0	0	1	10	5	3	150.1	51.2	22.73	1	106	59	98	117	68	100	123	55	94	115.333	60.6667	97.3333	2621	2	0	8/8/1980	33	2	2	1	1/22/1986	27	1	2	1	3	1	1	1	1	1	1	0	0	0	0	0
28250	0	0	0	0	2	11	5	3	158.2	47.8	19.1	1	124	75	78	118	70	74	113	65	74	118.333	70	75.3333	2811	2	0	7/27/1984	28	1	3	2	10/17/1987	25	1	3	2	4	2	1	1	1	1	0	0	0	0	0	0
28251	1	2		1	2	10	5	3	154.8	44.9	18.74	1	94	69	102	98	59	109	91	51	103	94.3333	59.6667	104.667	2883	2	0	4/7/1986	27	1	2	1	6/28/1985	28	1	3	2	4	2	1	1	1	1	0	0	0	0	0	1
28252	0	0	0	0	1	12	5	3	166.5	47.5	17.13	1	103	55	78	100	49	84	103	53	86	102	52.3333	82.6667	2003	1	2	2/18/1971	40	2	1	1	1/3/1979	32	2	1	1	3	1	1	1	1	1	0	0	0	0	0	0
28253	0	0	0	0	2	11	5	3	154.5	41.2	17.26	1	107	64	104	106	66	112	104	74	114	105.667	68	110	2468	1	1	2/8/1976	36	2	3	2	2/4/1978	34	2	3	2	5	2	1	1	1	1	0	0	0	0	0	0
28254	0	0	0	0	2	11	5	3	153.7	37.2	15.75	1	100	62	105	90	58	114	93	50	110	94.3333	56.6667	109.667	2457	1	1	5/2/1984	28	1	3	2	2/14/1988	24	1	2	1	4	2	1	1	2	2	0	0	0	0	0	0
28255	1	2		1	1	11	5	3	165.3	108.3	39.64	1	131	82	90	121	66	89	123	68	89	125	72	89.3333	2781	1	1	2/14/1982	30	2	3	2	1/15/1987	25	1	1	1	5	2	1	1	4	2	0	0	0	0	0	0
28256	0	0	0	0	2	11	5	3	146.9	47.9	22.2	1	114	63	103	116	53	104	115	65	100	115	60.3333	102.333	1658	2	0	2/2/1982	30	2	2	1	11/14/1985	27	1	2	1	3	1	1	1	1	1	1	1	0	0	0	0
28257	0	0	0	0	2	11	5	3	148.1	33.2	15.14	1	112	63	81	112	57	83	110	61	85	111.333	60.3333	83	2689	1	1	3/15/1989	23	1	3	2	11/15/1988	24	1	1	1	4	2	1	1	1	1	1	1	0	0	0	0
28258	0	0	0	0	2	11	5	3	156.6	54.9	22.39	1	141	112	95	126	73	100	119	67	97	128.667	84	97.3333	2641	1	1	9/21/1983	29	1	3	2	10/27/1988	24	1	3	2	5	2	1	1	1	1	1	1	0	0	0	0
28259	1	1	1		2	11	5	3	148	48.9	22.32	1	127	65	90	138	70	84	135	67	90	133.333	67.3333	88	2534	1	1	10/13/1983	29	1	3	2	9/8/1981	31	2	3	2	5	2	1	1	1	1	1	1	0	0	0	0
28260	1	2		1	1	10	5	3	141.6	33.5	16.71	1	84	49	78	93	49	71	87	56	82	88	51.3333	77	2364	1	1	10/30/1983	30	2	2	1	10/27/1983	30	2	2	1	6	2	1		1	1	0	0	0	2	1	0
28261	0	0	0	0	1	12	6	3	152.5	46.8	20.12	1	116	64	110	108	58	112	107	59	107	110.333	60.3333	109.667	3083	2	0	10/21/1984	27	1	1	1	9/8/1986	25	1	1	1	4	2	1	1	1	1	1	1	0	0	0	0
28262	1	2		1	1	11	6	3	147.6	45.4	20.84	1	108	49	77	107	53	91	108	51	80	107.667	51	82.6667	2841	1	1	2/25/1968	44	2	1	1	8/29/1974	38	2	1	1	2	1	1	1	1	1	1	0	0	0	0	0
28263	1	1	1		2	11	6	3	148.2	45.4	20.67	1	112	70	105	107	69	107	107	68	106	108.667	69	106	2720	1	1	11/16/1988	24	1	2	1	3/13/1990	22	1	2	1	3	1	1	1	2	2	0	0	0	0	0	0
28264	0	0	0	0	1	12	6	3	164.3	52.6	19.49	1	108	54	109	97	50	111	100	56	110	101.667	53.3333	110	3599	2	0	5/11/1981	30	2	3	2	11/22/1981	30	2	3	2	5	2	1	1	1	1	1	1	0	0	0	0
28266	0	0	0	0	2	11	6	3	151.1	36.5	15.99	1	100	53	93	97	54	99	95	52	98	97.3333	53	96.6667	2330	2	0	4/22/1984	28	1	3	2	11/11/1982	30	2	3	2	4	2	1	1	1	1	0	0	0	0	0	0
28267	0	0	0	0	1	12	6	3	159.7	52.3	20.51	1	98	58	101	88	57	98	99	58	97	95	57.6667	98.6667	5363	2	0	8/5/1985	26	1	3	2	10/21/1985	26	1	2	1	5	2	1	1	3	2	1	1	0	0	0	0
28268	1	1	1		1	11	6	3	150.5	45.9	20.26	1	111	62	102	105	63	98	99	65	101	105	63.3333	100.333	2612	2	0	9/15/1985	27	1	3	2	12/15/1986	26	1	3	2	4	2	1	1	1	1	0	0	0	0	0	0
28269	0	0	0	0	2	12	6	3	162.7	55.4	20.93	1	126	76	99	123	68	97	118	72	98	122.333	72	98	2852	2	0	10/9/1985	26	1	2	1	10/15/1981	30	2	3	2	4	2	1	1	4	2	0	0	0	0	0	0
28270	1	2		1	2	12	6	3	153.7	54.5	23.07	1	95	60	74	100	56	80	96	53	79	97	56.3333	77.6667	2998	1	1	5/19/1986	25	1	2	1	8/16/1989	22	1	2	1	3	1	1	1	1	1	1	1	0	0	0	0
28271	0	0	0	0	2	11	6	3	160	44.2	17.27	1	101	60	110	103	60	100	100	56	111	101.333	58.6667	107	4320	1	1	8/1/1986	26	1	3	2	5/22/1986	26	1	2	1	4	2	1	1	1	1	0	0	0	0	0	0
28272	1	1	1		1	11	6	3	144.7	32.4	15.47	1	107	67		98	60		96	62		100.333	63	#DIV/0!	2572	2	0	8/24/1987	25	1	2	1	2/19/1989	23	1	2	1	4	2	1	1	1	1	0	0	0	0	0	0
28273	0	0	0	0	1	12	6	3	159.6	55.7	21.87	1	120	60	104	122	61	102	122	57	104	121.333	59.3333	103.333	3307	1	1	11/3/1980	31	2	3	2	2/5/1986	25	1	2	1	5	2	1	1	1	1	1	1	0	0	0	0
28274	0	0	0	0	1	12	6	3	158.6	54.2	21.55	1	123	64	88	120	55	88	122	57	89	121.667	58.6667	88.3333	2918	1	1	11/3/1980	31	2	3	2	2/5/1986	25	1	2	1	5	2	1	1	1	1	1	1	0	0	0	0
28275	0	0	0	0	1	11	6	3	146.8	37	17.17	1	112	57	93	107	59	98	108	57	99	109	57.6667	96.6667	2744	1	1	8/15/1970	42	2	3	2	2/15/1972	40	2	3	2	3	1	1	1	1	1	1	0	0	0	0	0
28276	0	0	0	0	1	11	6	3	165.3	88.1	32.24	1	124	62	83	134	63	87	126	61	90	128	62	86.6667	4867	1	1	1/28/1982	30	2	3	2	10/25/1981	31	2	3	2	1	1	1	1	2	2	1	1	0	0	0	0
28277	0	0	0	0	2	11	6	3	160	48.6	18.98	1	104	60	102	101	63	104	96	53	105	100.333	58.6667	103.667	2740	2	0	10/29/1982	30	2	3	2	1/15/1982	30	2	3	2	4	2	1	1	1	1	0	0	0	0	0	0
28278	1	2		1	2	12	6	3	163.2	77.4	29.06	1	125	69	106	120	62	106	109	47	110	118	59.3333	107.333	3049	2	0	7/14/1981	30	2	3	2	7/28/1981	30	2	3	2	3	1	1	1	2	2	0	0	0	0	0	0
28279	1	2		1	1	12	6	3	157	43.6	17.69	1	112	70	84	110	63	89	113	61	91	111.667	64.6667	88	3200	1	1	6/5/1982	29	1	3	2	8/5/1982	29	1	4	2	5	2	1	1	2	2	0	0	0	0	0	0
28280	1	2		1	1	12	6	3	141.4	30.3	15.15	1	99	50	98	98	48	103	101	53	109	99.3333	50.3333	103.333	2194	2	0	1/28/1982	29	1	2	1	6/6/1987	24	1			3	1	1	1	1	1	0	0	0	0	0	0
28281	1	2		1	2	12	6	3	155.3	44.6	18.49	1	98	58		92	54		96	54		95.3333	55.3333	#DIV/0!	2771	1	1	10/23/1985	26	1	2	1	7/21/1987	24	1	2	1	4	2	1	1	1	1	0	0	0	0	0	0
28283	1	2		1	2	12	6	3	159.3	42.1	16.59	1	105	59	74	100	57	85	96	55	83	100.333	57	80.6667	3048	2	0	11/18/1982	29	1	3	2	8/13/1982	29	1	3	2	3	1	1	1	1	1	0	0	0	1	0	0
28284	0	0	0	0	1	12	6	3	160	63.5	24.8	1	111	89		119	63		119	62		116.333	71.3333	#DIV/0!	3949	2	0	5/16/1984	27	1	2	1	11/21/1985	26	1	2	1	2	1	1	1	1	1	1	1	0	0	0	0
28285	0	0	0	0	2	12	6	3	152	52.2	22.59	1	107	62	107	105	59	105	94	65	111	102	62	107.667	2883	2	0	1/15/1982	29	1	2	1	1/15/1982	29	1	3	2	4	2	1	1	1	1	0	0	0	0	0	1
28286	0	0	0	0	2	11	6	3	161.3	45.2	17.37	1	105	62	103	98	58	103	97	53	93	100	57.6667	99.6667	3378	2	0	2/25/1987	25	1	2	1	9/24/1986	26	1	2	1	4	2	1	1	2	2	1	1	0	0	0	0
28287	0	0	0	0	1	11	6	3	175.3	97.3	31.66	1	122	65	80	121	59	82	123	52	87	122	58.6667	83	3779	2	0	1/4/1984	28	1	1	1	9/2/1986	26	1			3	1	1	1	1	1	1	1	0	0	0	0
28288	1	2		1	1	12	6	3	152.2	66.7	28.79	1	130	65	99	128	64	98	127	62	103	128.333	63.6667	100	2811	2	0	9/20/1977	34	2	2	1	1/17/1980	31	2	3	2	4	2	1	1	2	2	0	0	0	0	0	0
28289	0	0	0	0	2	12	6	3	164.4	47.5	17.57	1	109	64	96	101	54	94	102	55	98	104	57.6667	96	5455	1	1	12/13/1981	30	2	3	2	5/2/1983	28	1	3	2	5	2	1	1	1	1	1	1	0	0	0	0
28290	0	0	0	0	2	12	6	3	158.2	47.8	19.1	1	118	57	95	114	54	96	109	52	100	113.667	54.3333	97	3023	1	1	12/13/1981	30	2	3	2	5/2/1983	28	1	3	2	5	2	1	1	1	1	1	1	0	0	0	0
28291	0	0	0	0	1	11	6	3	159.4	45.3	17.83	1	108	65	103	100	63	103	108	60	105	105.333	62.6667	103.667	3751	1	1	6/14/1987	25	1	3	2	3/29/1990	22	1	2	1	3	1	1	1	2	2	1	1	0	0	0	0
28292	0	0	0	0	2	12	6	3	148.4	40	18.16	1	94	53	91	97	55	95	90	52	91	93.6667	53.3333	92.3333	2450	2	0	9/3/1986	25	1	1	1	2/15/1986	25	1	2	1	3	1	1	1	1	1	1	1	0	0	0	0
28293	0	0	0	0	1	11	6	3	164.4	84.3	31.19	1	127	70	101	124	68	104	121	64	108	124	67.3333	104.333	3481	2	0	12/11/1983	29	1	3	2	11/11/1988	24	1	3	2	4	2	1	1	1	1	0	0	0	0	0	0
28294	1	2		1	1	12	6	3	171.3	66.6	22.7	1	120	70	111	114	68	119	120	64	121	118	67.3333	117	3952			4/28/1979	32	2	2	1	10/27/1982	29	1	2	1	3	1	1	1	1	1	0	0	0	0	0	0
28295	0	0	0	0	2	12	6	3	157.3	39.1	15.8	1	106	68	109	101	66	118	96	62	116	101	65.3333	114.333	2963	2	0	2/12/1978	33	2	3	2	6/22/1981	30	2	3	2	4	2	1	1	1	1	1	0	0	0	0	0
28296	0	0	0	0	1	12	6	3	168.5	61	21.48	1	134	70	87	125	66	87	122	62	91	127	66	88.3333	3693	1	1	6/23/1968	43	2	3	2	4/24/1974	37	2	2	1	4	2	1	1	1	1	0	0	0	0	0	0
28297	1	1	1		1	12	6	3	168.3	61.2	21.61	1	111	66	78	110	52	77	107	53	83	109.333	57	79.3333	3980	2	0	8/10/1984	27	1	2	1	8/12/1985	26	1	2	1	4	2	1	1	1	1	1	0	5	7	3	1
28298	0	0	0	0	2	11	6	3	148.8	48.6	21.95	1	108	65	116	102	62	113	102	60	115	104	62.3333	114.667	2661	1	1	6/15/1978	34	2	1	1	3/15/1978	34	2	1	1	2	1	1	1	1	1	0	0	0	0	0	0
28300	0	0	0	0	1	12	6	3	159.9	56.5	22.1	1	104	58	89	105	63	88	101	70	89	103.333	63.6667	88.6667	3039	1	1	4/17/1971	40	2	1	1	8/27/1971	40	2	2	1	2	1	1	1	1	1	0	0	0	0	0	0
28301	0	0	0	0	1	11	6	3	149.8	46.7	20.81	1	80	59	71	119	64	80	112	59	82	103.667	60.6667	77.6667	2452	1	1	7/17/1988	24	1	3	2	11/6/1987	25	1	3	2	4	2	1	1	1	1	0	0	0	0	0	0
28302	1	2		1	1	11	6	3	158.1	70	28	1	110	66	84	104	60	86	105	51	83	106.333	59	84.3333	2674			10/18/1982	30	2	3	2	3/27/1983	29	1	2	1	4	2	1	1	1	1	0	0	0	0	0	0
28303	1	2		1	1	12	6	3	164.5	58.3	21.54	1	140	70	105	137	70	114	127	65	101	134.667	68.3333	106.667	3408	2	0	9/18/1982	29	1	3	2	11/7/1984	27	1	3	2	4	2	1	1	1	1	1	0	0	1	0	0
28304	0	0	0	0	2	11	6	3	149.8	51.7	23.04	1	114	67	80	117	69	80	114	70	78	115	68.6667	79.3333	2642	1	1	5/2/1978	34	2	3	2	6/12/1984	28	1	3	2	4	2	1	1	1	1	0	0	0	0	0	0
[truncated: 133 more rows]
[truncated: 65 more columns]
